# Supplementary material for: Synthetic genetic oscillators demonstrate the functional importance of phenotypic variation in pneumococcal-host interactions
Source: Nat Commun. 2023 Nov 17;14:7454. doi: 10.1038/s41467-023-43241-y (PMC10656556; doi:10.1038/s41467-023-43241-y)
Supplement: Supplementary file 4 — Supplementary Data S1 [file 41467_2023_43241_MOESM4_ESM.xlsx]

## Sheet: Strains and Plasmids
Strain	Genotype	Reference		Supplementary References
VL1	D39V, Serotype 2 strain	1		1	Slager, J., Aprianto, R. & Veening, J.-W. Deep genome annotation of the opportunistic human pathogen Streptococcus pneumoniae D39. Nucleic Acids Res. 46, 9971–9989 (2018).
VL333	D39V, ∆prs1::PF6-lacI-tetR (gen)	2		2	Sorg, R. A., Gallay, C., Van Maele, L., Sirard, J.-C. & Veening, J.-W. Synthetic gene-regulatory networks in the opportunistic human pathogen Streptococcus pneumoniae. Proc Natl Acad Sci U S A 117, 27608–27619 (2020).
VL783	D39V, comC::ery	3		3	Moreno-Gámez, S. et al. Quorum sensing integrates environmental cues, cell density and cell history to control bacterial competence. Nat Commun 8, 854 (2017).
VL995	D39V, Δprs1::PF6-lacI (gen), bgaA::Plac-dCas9sp (tet), cil::P3-luc (kan), cep::P3-sgRNAluc1 (spc)	4		4	Liu, X. et al. High-throughput CRISPRi phenotyping identifies new essential genes in Streptococcus pneumoniae. Mol. Syst. Biol. 13, 931 (2017).
				5	Keller, L. et al. Three New Integration Vectors and Fluorescent Proteins for Use in the Opportunistic Human Pathogen Streptococcus pneumoniae. Genes. 22;10(5):394. doi: 10.3390/genes10050394. (2019).
VL996	D39V, Δprs1::PF6-lacI (gen), bgaA::Plac-dCas9sp (tet), cil::P3-luc (kan), cep::pPEPX (spc)	4
VL997	D39V, ∆prs1::PF6-lacI (gen), bgaA::Plac-dCas9sp (tet), cil::P3-luc (kan)	4
VL1998	DCI23, ∆prs1::PF6-lacI (gen), bgaA::Plac-dCas9sp (tet)	4
VL2969	D39V, ∆ply::camR, cil::kanR	Veening lab collection
VL3251	D39V, Δprs1::PF6-lacI (gen), bgaA::Plac-dCas9sp (tet), cil::P3-luc (kan), cep::P3-BS1-sgRNAluc (spc)	This study
VL3252	D39V, Δprs1::PF6-lacI (gen), bgaA::Plac-dCas9sp (tet), cil::P3-luc (kan), cep::P3- BS2-sgRNAluc (spc)	This study
VL3253	D39V, Δprs1::PF6-lacI (gen), bgaA::Plac-dCas9sp (tet), cil::P3-luc (kan), cep::P3- BS3-sgRNAluc (spc)	This study
VL3254	D39V, Δprs1::PF6-lacI (gen), bgaA::Plac-dCas9sp (tet), cil::P3-luc (kan), cep::P3- BS4-sgRNAluc (spc)	This study
VL3255	D39V, Δprs1::PF6-lacI (gen), bgaA::Plac-dCas9sp (tet), cil::P3-luc (kan), cep::P3- BS5-sgRNAluc (spc)	This study
VL3256	D39V, Δprs1::PF6-lacI (gen), bgaA::Plac-dCas9sp (tet), cil::P3-luc (kan), cep::P3- BS6-sgRNAluc (spc)	This study
VL3308	D39V, Δprs1::PF6-lacI-tetR (gen), bgaA::Plac-dCas9sp (tet)	This study
VL3309	D39V, ∆prs1::PF6-lacI (gen), zip::Plac-mNeonGreen-opt-TEV-mScarletI-opt (spc)	Veening lab collection
VL3312	D39V, ∆prs1::PF6-lacI (gen), zip::Plac-mNeonGreen-opt-TEV-mTurquoise2-opt (spc)	Veening lab collection
VL3436	D39V, Δprs1::PF6-lacI-tetR (gen), bgaA::Plac-dCas9sp (tet), cep::P3-BS3-sgRNA2 (spc)	This study
VL3437	D39V, Δprs1::PF6-lacI-tetR (gen), bgaA::Plac-dCas9sp (tet), cep::P3-BS6-sgRNA3 (spc)	This study
VL3438	D39V, Δprs1::PF6-lacI-tetR (gen), bgaA::Plac-dCas9sp (tet), cep::P3-BS2-sgRNA6 (spc)	This study
VL3439	D39V, Δprs1::PF6-lacI-tetR (gen), bgaA::Plac-dCas9sp (tet),	This study
	cep::P3-BS3-sgRNA2 (spc), zip::P3-BS2-mNeonGreen-opt (ery)
VL3440	D39V, Δprs1::PF6-lacI-tetR (gen), bgaA::Plac-dCas9sp (tet),	This study
	cep::P3-BS3-sgRNA2 (spc), zip::P3-BS2-mNeonGreen-opt (ery)
VL3441	D39V, Δprs1::PF6-lacI-tetR (gen), bgaA::Plac-dCas9sp (tet),	This study
	cep::P3-BS2-sgRNA6 (spc), zip::P3-BS6-mScarletI-opt (ery)
VL3660	D39V, Δcps	Veening lab collection
VL3703	D39V, Pcps::tetM-tetR-Ptet-cps (tet)	2
VL3746	D39V, Δprs1::PF6-lacI-tetR (gen), bgaA::Plac-dCas9sp (tet), zip::P3- BS6-sgRNA3-P3-BSA2-mNeonGreen-opt (ery)	This study
(Strain 1)
VL3747	D39V, Δprs1::PF6-lacI-tetR (gen), bgaA::Plac-dCas9sp (tet), cep::P3- BS6-mScarletI-opt-P3-BS3-sgRNA2 (spc)	This study
(Strain 2)
VL3748	D39V, Δprs1::PF6-lacI-tetR (gen), bgaA::Plac-dCas9sp (tet), cil::P3- BS3-mTurquoise2-opt-Ptet-BS2-sgRNA6 (kan)	This study
(Strain 3)
VL3749	D39V, Δprs1::PF6-lacI-tetR (gen), bgaA::Plac-dCas9sp (tet), cil::P3- BS3-mTurquoise2-opt-P3-BS2-sgRNA6 (kan)	This study
(Strain 4)
VL3750	D39V, Δprs1::PF6-lacI-tetR (gen), bgaA::Plac-dCas9sp (tet), zip::P3- BS6-sgRNA3-P3-BS2-mNeonGreen-opt (ery), cep::P3- BS6-mScarletI-opt-P3-BS3-sgRNA2 (spc)	This study
(Int Strain)
VL3752	D39V, Δprs1::PF6-lacI-tetR (gen), bgaA::Plac-dCas9sp (tet), zip::P3- BS6-sgRNA3-P3-BS2-mNeonGreen-opt (ery), cep::P3- BS6-mScarletI-opt-P3-BS3-sgRNA2 (spc), cil::P3-BS3-mTurquoise2-opt-Ptet-BS2-sgRNA6 (kan)	This study
(Strain 5)
VL3753	D39V, Δprs1::PF6-lacI-tetR (gen), bgaA::Plac-dCas9sp (tet), zip::P3- BS6-sgRNA3-P3-BS2-mNeonGreen-opt (ery), cep::P3- BS6-mScarletI-opt-P3-BS3-sgRNA2 (spc), cil::P3-BS3-mTurquoise2-opt-P3-BS2-sgRNA6 (kan)	This study
(Strain 6)
VL3755	D39V, Δprs1:: PF6-lacI-tetR (gen), bgaA::Plac-dCas9sp (tet), zip::P3-BS6-sgRNA3-P3-BS2-mNeonGreen-opt (ery), cep::P3-BS6-mScarletI-opt-P3-BS3-sgRNA2 (spc), cil::P3-BS3-mTurquoise2-opt-Ptet-BS2-sgRNA6 (kan), lytA::cat, comC::PcomC-tmp	This study
(Strain5 +AC)
VL3757	D39V, Δprs1::PF6-lacI-tetR (gen), bgaA::Plac-dCas9sp (tet), zip::P3- BS6-sgRNA3-P3-BS2-mNeonGreen-opt (ery), cep::P3- BS6-mScarletI-opt-P3-BS3-sgRNA2 (spc), cil::P3-BS3-mTurquoise2-opt-P3-BS2-sgRNA6 (kan), lytA::cat, comC::PcomC-tmp	This study
(Strain6 +AC)
VL3869	D39V, Δprs1:: PF6-lacI-tetR (gen), bgaA::Plac-dCas9sp (tet), zip::P3-BS6-sgRNA3-P3-BS2-mNeonGreen-opt (ery), cep::P3-BS6-mScarletI-opt-P3-BS3-sgRNA2 (spc), cil::P3-BS3-mTurquoise2-opt-Ptet-BS2-sgRNA6 (kan), lytA::cat, comC::PcomC-tmp, Δcps	This study
(VL3755+del-cps)
VL3870	D39V, bgaA::Plac-dcas9sp (gen)	This study
VL3872	D39V, Pcps::tetM-tetR-P3-BS6-mScarletI-opt-cps (tet)	This study
VL3873	D39V, Pcps::tetM-tetR-P3-BssgRNA6-mScarletI-opt-cps (tet), cep::P3-BS3-sgRNA2 (spc)	This study
VL3875	D39V, Pcps::tetM-tetR-P3-BS6-mScarletI-opt-cps (tet), cep::P3-BS3-sgRNA2 (spc), zip::P3-BS6-sgRNA3-P3-BS2-mNeonGreen-opt (ery)	This study
VL3876	D39V, Pcps::tetM-tetR-P3-BS6-mScarletI-opt-cps (tet), cep::P3-BS3-sgRNA2 (spc), zip::P3-BS6-sgRNA3-P3-BS2-mNeonGreen-opt (ery), cil::P3-BS3-mTurquoise2-opt-Ptet-BS2-sgRNA6 (kan)	This study
VL3877	D39V, Pcps::tetM-tetR-P3-BS6-mScarletI-opt-cps (tet), cep::P3-BS3-sgRNA2 (spc), zip::P3-BS6-sgRNA3-P3-BS2-mNeonGreen-opt (ery), cil::P3-BS3-mTurquoise2-opt-P3-BS2-sgRNA6 (kan)	This study
VL3878	D39V, Pcps::tetM-tetR-P3-BS6-mScarletI-opt-cps (tet), cep::P3-BS3-sgRNA2 (spc), zip::P3-BS6-sgRNA3-P3-BS2-mNeonGreen-opt (ery), cil::P3-BS3-mTurquoise2-opt-Ptet-BS2-sgRNA6 (kan), bgaA::Plac-dcas9sp (gen)	This study
	Inducible CAPSUlator 1.0
VL3879	D39V, Pcps::tetM-tetR-P3-BS6-mScarletI-opt-cps (tet), cep::P3-BS3-sgRNA2 (spc), zip::P3-BS6-sgRNA3-P3-BS2-mNeonGreen-opt (ery), cil::P3-BS3-mTurquoise2-opt-P3-BS2-sgRNA6 (kan), bgaA::Plac-dcas9sp (gen)	This study
	Constitutive CAPSUlator 1.0
VL3882	D39V, Δprs1::PF6-lacI (gen), zip::tmp-Plac-MCS (tmp)	Veening lab collection
VL4313	D39V, zip:: P3- BS6-sgRNA3- P3-BS2-mNeonGreen-opt (ery)	This study
VL4315	D39V, zip:: P3- BS6-sgRNA3- P3-BS2-mNeonGreen-opt (ery), Pcps::tetM-tetR-P3-BS6-mScarletI-opt-cps (tet), cep:: P3-BS3-sgRNA2 (spc) , bgaA::Plac-dCas9-P3-BS3-mTurquoise2-opt-P3-BS2-sgRNA6 (gen)	This study
	CAPSUlator 2.0
VL4316	D39V, zip:: P3- BS6-sgRNA3- P3-BS2-mNeonGreen-opt (ery), Pcps::tetM-tetR-P3-BS6-mScarletI-opt-∆cps (tet) (NO cps)	This study
VL4317	D39V, zip:: P3- BS6-sgRNA3- P3-BS2-mNeonGreen-opt (ery), Pcps::tetM-tetR-P3-BS6-mScarletI-opt-∆cps (tet) (NO cps), cep:: P3-BS3-sgRNA2 (spc)	This study
VL4318	D39V, zip:: P3- BS6-sgRNA3- P3-BS2-mNeonGreen-opt (ery), Pcps::tetM-tetR-P3-BS6-mScarletI-opt-cps (tet)	This study
VL4319	D39V, zip:: P3- BS6-sgRNA3- P3-BS2-mNeonGreen-opt (ery), Pcps::tetM-tetR-P3-BS6-mScarletI-opt-cps (tet), cep:: P3-BS3 (spc) (NO sgRNA2)	This study
VL4320	D39V, zip:: P3- BS6-sgRNA3- P3-BS2-mNeonGreen-opt (ery), cep:: P3-BS3-sgRNA2 (spc)	This study
VL4321	D39V, zip:: P3- BS6-sgRNA3- P3-BS2-mNeonGreen-opt (ery), Pcps::tetM-tetR-P3-BS6-mScarletI-opt-∆cps (tet) (NO cps), cep:: P3-BS3-sgRNA2 (spc), bgaA::Plac-dCas9-P3-BS3-mTurquoise2-opt-P3-BS2-sgRNA6 (gen)	This study
	CAPSU2-Ctl-Delta-cps
VL4322	D39V, zip:: P3- BS6-sgRNA3- P3-BS2-mNeonGreen-opt (ery), Pcps::tetM-tetR-P3-BS6-mScarletI-opt-cps (tet), cep:: P3-BS3 (spc) (NO sgRNA2), bgaA::Plac-dCas9-P3-BS3-mTurquoise2-opt-P3-BS2-sgRNA6 (gen)	This study
	CAPSU2-Ctl-Always-OFF
VL4323	D39V, zip:: P3- BS6-sgRNA3- P3-BS2-mNeonGreen-opt (ery), Pcps::tetM-tetR-P3-BS1-mScarletI-opt-cps (tet) (NO BS6 but BS1), cep:: P3-BS3-sgRNA2 (spc)	This study
VL4324	D39V, zip:: P3- BS6-sgRNA3-P3-BS2-mNeonGreen-opt (ery), Pcps::tetM-tetR-P3-BS1-mScarletI-opt-cps (tet) (NO BS6 but BS1), cep::P3-BS3-sgRNA2 (spc), bgaA::Plac-dCas9-P3-BS3-mTurquoise2-opt-P3-BS2-sgRNA6 (gen)	This study
	CAPSU2-Ctl-Always-ON
Plasmid	Genotype	Reference
pVL1305	pPEPX-P3-sgRNAluc, spc	Veening lab collection
pASR102	pPEPZ-Plac, gen	5
pASR103	pPEPZ-Plac, ery, bla	5
pASR110	pPEPZ-Plac-mNeonGreen-opt, spc	Veening lab collection
