# Supplementary material for: Synthetic genetic oscillators demonstrate the functional importance of phenotypic variation in pneumococcal-host interactions
Source: Nat Commun. 2023 Nov 17;14:7454. doi: 10.1038/s41467-023-43241-y (PMC10656556; doi:10.1038/s41467-023-43241-y)
Supplement: Supplementary file 9 — Source Data [file 41467_2023_43241_MOESM9_ESM.xlsx]

## Sheet: Figure 1d - S2de
TIME_REL	acf_percell	generation_n	Leaf	Channel
899.999	0.149443	1	2160	MEAN_INTENSITY_CH1
1200	0.0699395	1	2160	MEAN_INTENSITY_CH1
1500	0.00798259	1	2160	MEAN_INTENSITY_CH1
1800	0.0475767	1	2160	MEAN_INTENSITY_CH1
2100	0.0221478	1	2160	MEAN_INTENSITY_CH1
2400	0.0681077	1	2160	MEAN_INTENSITY_CH1
2700	0.254421	1	2160	MEAN_INTENSITY_CH1
3000	0.165204	1	2160	MEAN_INTENSITY_CH1
3300	0.054815	2	2160	MEAN_INTENSITY_CH1
3600	0.102278	2	2160	MEAN_INTENSITY_CH1
3899.99	0.0867197	2	2160	MEAN_INTENSITY_CH1
4199.99	0.0331795	2	2160	MEAN_INTENSITY_CH1
4499.99	0.0539174	2	2160	MEAN_INTENSITY_CH1
4799.99	0.0689725	2	2160	MEAN_INTENSITY_CH1
5099.99	-0.0312878	2	2160	MEAN_INTENSITY_CH1
5399.99	-0.110091	2	2160	MEAN_INTENSITY_CH1
5699.99	-0.118369	3	2160	MEAN_INTENSITY_CH1
5999.99	-0.114525	3	2160	MEAN_INTENSITY_CH1
6299.99	-0.0839206	3	2160	MEAN_INTENSITY_CH1
6599.99	-0.0317084	3	2160	MEAN_INTENSITY_CH1
6899.99	0.00625678	4	2160	MEAN_INTENSITY_CH1
7199.99	0.0168391	4	2160	MEAN_INTENSITY_CH1
7499.99	0.072641	4	2160	MEAN_INTENSITY_CH1
7799.99	0.0781571	4	2160	MEAN_INTENSITY_CH1
8099.99	-0.00309639	4	2160	MEAN_INTENSITY_CH1
8399.99	-0.0804373	4	2160	MEAN_INTENSITY_CH1
8699.99	-0.0775628	5	2160	MEAN_INTENSITY_CH1
8999.99	-0.0897944	5	2160	MEAN_INTENSITY_CH1
9299.99	-0.144929	5	2160	MEAN_INTENSITY_CH1
9599.99	-0.0688035	5	2160	MEAN_INTENSITY_CH1
9899.99	0.00790193	6	2160	MEAN_INTENSITY_CH1
10200	0.000452826	6	2160	MEAN_INTENSITY_CH1
10500	-0.00262715	6	2160	MEAN_INTENSITY_CH1
10800	0.00184815	6	2160	MEAN_INTENSITY_CH1
11100	-0.0473479	6	2160	MEAN_INTENSITY_CH1
11400	0.0259542	6	2160	MEAN_INTENSITY_CH1
11700	0.128326	7	2160	MEAN_INTENSITY_CH1
12000	0.035071	7	2160	MEAN_INTENSITY_CH1
12300	0.0361938	7	2160	MEAN_INTENSITY_CH1
12600	0.0489001	7	2160	MEAN_INTENSITY_CH1
12900	0.0140338	7	2160	MEAN_INTENSITY_CH1
13200	-0.018421	7	2160	MEAN_INTENSITY_CH1
13500	-0.0121777	7	2160	MEAN_INTENSITY_CH1
13800	-0.0506907	7	2160	MEAN_INTENSITY_CH1
14100	0.0198309	8	2160	MEAN_INTENSITY_CH1
14400	0.114498	8	2160	MEAN_INTENSITY_CH1
14700	0.0502857	8	2160	MEAN_INTENSITY_CH1
15000	0.0307875	8	2160	MEAN_INTENSITY_CH1
15300	0.0331	9	2160	MEAN_INTENSITY_CH1
15600	0.0176589	9	2160	MEAN_INTENSITY_CH1
15900	-0.0207416	9	2160	MEAN_INTENSITY_CH1
16200	-0.0489592	9	2160	MEAN_INTENSITY_CH1
16500	-0.083585	9	2160	MEAN_INTENSITY_CH1
16800	-0.0896958	9	2160	MEAN_INTENSITY_CH1
17100	-0.0955384	9	2160	MEAN_INTENSITY_CH1
17400	-0.107683	9	2160	MEAN_INTENSITY_CH1
18000	-0.125863	9	2160	MEAN_INTENSITY_CH1
18300	-0.143269	10	2160	MEAN_INTENSITY_CH1
18600	-0.172567	10	2160	MEAN_INTENSITY_CH1
18900	-0.152612	10	2160	MEAN_INTENSITY_CH1
19200	-0.107134	10	2160	MEAN_INTENSITY_CH1
19500	-0.0938856	10	2160	MEAN_INTENSITY_CH1
19800	-0.0949308	10	2160	MEAN_INTENSITY_CH1
20100	-0.0854805	10	2160	MEAN_INTENSITY_CH1
20400	-0.0806589	10	2160	MEAN_INTENSITY_CH1
20700	-0.0915096	10	2160	MEAN_INTENSITY_CH1
21900	-0.0931236	12	2160	MEAN_INTENSITY_CH1
22200	-0.0743828	12	2160	MEAN_INTENSITY_CH1
22500	-0.0718959	12	2160	MEAN_INTENSITY_CH1
22800	-0.0580538	12	2160	MEAN_INTENSITY_CH1
23100	-0.0702589	12	2160	MEAN_INTENSITY_CH1
23400	-0.0765875	12	2160	MEAN_INTENSITY_CH1
23700	-0.0541352	13	2160	MEAN_INTENSITY_CH1
24000	-0.0407558	13	2160	MEAN_INTENSITY_CH1
24300	-0.0314668	13	2160	MEAN_INTENSITY_CH1
24600	-0.0203847	13	2160	MEAN_INTENSITY_CH1
24900	-0.00952091	13	2160	MEAN_INTENSITY_CH1
25200	-0.00209146	13	2160	MEAN_INTENSITY_CH1
25500	0.00527711	13	2160	MEAN_INTENSITY_CH1
25800	0.0110616	13	2160	MEAN_INTENSITY_CH1
26100	0.0153506	13	2160	MEAN_INTENSITY_CH1
26400	0.0221218	13	2160	MEAN_INTENSITY_CH1
26700	0.0297429	13	2160	MEAN_INTENSITY_CH1
27000	0.0309037	13	2160	MEAN_INTENSITY_CH1
27300	0.031631	13	2160	MEAN_INTENSITY_CH1
27600	0.0315542	13	2160	MEAN_INTENSITY_CH1
27900	0.0320474	13	2160	MEAN_INTENSITY_CH1
28200	0.0297783	13	2160	MEAN_INTENSITY_CH1
28500	0.0267155	13	2160	MEAN_INTENSITY_CH1
28800	0.0235115	13	2160	MEAN_INTENSITY_CH1
29100	0.0204035	13	2160	MEAN_INTENSITY_CH1
16500	-0.0745072	1	2230	MEAN_INTENSITY_CH1
16800	-0.0382434	1	2230	MEAN_INTENSITY_CH1
17100	-0.0429255	1	2230	MEAN_INTENSITY_CH1
17400	-0.0557146	1	2230	MEAN_INTENSITY_CH1
17700	-0.0637495	1	2230	MEAN_INTENSITY_CH1
18000	-0.048351	1	2230	MEAN_INTENSITY_CH1
300	0.208537	1	2335	MEAN_INTENSITY_CH1
599.999	0.0884994	1	2335	MEAN_INTENSITY_CH1
899.999	0.0130204	1	2335	MEAN_INTENSITY_CH1
1200	-0.0404579	1	2335	MEAN_INTENSITY_CH1
1500	0.00621218	1	2335	MEAN_INTENSITY_CH1
1800	0.0299171	1	2335	MEAN_INTENSITY_CH1
2100	0.0212122	1	2335	MEAN_INTENSITY_CH1
2400	-0.0303392	2	2335	MEAN_INTENSITY_CH1
2700	-0.0490048	2	2335	MEAN_INTENSITY_CH1
3000	-0.0100949	2	2335	MEAN_INTENSITY_CH1
3300	-0.021602	2	2335	MEAN_INTENSITY_CH1
4799.99	-0.114035	5	2335	MEAN_INTENSITY_CH1
5099.99	-0.0903183	5	2335	MEAN_INTENSITY_CH1
5399.99	-0.0898235	5	2335	MEAN_INTENSITY_CH1
5699.99	-0.07083	5	2335	MEAN_INTENSITY_CH1
6899.99	-0.108602	7	2335	MEAN_INTENSITY_CH1
7199.99	-0.126274	7	2335	MEAN_INTENSITY_CH1
7499.99	-0.106254	7	2335	MEAN_INTENSITY_CH1
7799.99	-0.188223	7	2335	MEAN_INTENSITY_CH1
8099.99	-0.0288406	7	2335	MEAN_INTENSITY_CH1
8399.99	-0.0644417	7	2335	MEAN_INTENSITY_CH1
8699.99	-0.014833	8	2335	MEAN_INTENSITY_CH1
8999.99	-0.0187445	8	2335	MEAN_INTENSITY_CH1
9299.99	-0.0276318	8	2335	MEAN_INTENSITY_CH1
9599.99	-0.0341189	8	2335	MEAN_INTENSITY_CH1
10500	0.0145249	10	2335	MEAN_INTENSITY_CH1
10800	0.0861356	10	2335	MEAN_INTENSITY_CH1
11100	0.336541	10	2335	MEAN_INTENSITY_CH1
11400	-0.0344457	10	2335	MEAN_INTENSITY_CH1
11700	0.0440378	10	2335	MEAN_INTENSITY_CH1
12000	-0.012025	10	2335	MEAN_INTENSITY_CH1
12300	-0.019738	11	2335	MEAN_INTENSITY_CH1
12600	0.0318437	11	2335	MEAN_INTENSITY_CH1
12900	0.0441105	11	2335	MEAN_INTENSITY_CH1
13200	0.0229533	11	2335	MEAN_INTENSITY_CH1
13500	0.026334	11	2335	MEAN_INTENSITY_CH1
13800	0.0138865	11	2335	MEAN_INTENSITY_CH1
14100	-0.0169605	12	2335	MEAN_INTENSITY_CH1
14400	0.0813763	12	2335	MEAN_INTENSITY_CH1
14700	0.221164	12	2335	MEAN_INTENSITY_CH1
15000	0.126209	12	2335	MEAN_INTENSITY_CH1
15300	0.0235379	12	2335	MEAN_INTENSITY_CH1
17100	-0.0197353	15	2335	MEAN_INTENSITY_CH1
17400	-0.0153796	15	2335	MEAN_INTENSITY_CH1
17700	-0.0313878	15	2335	MEAN_INTENSITY_CH1
18000	-0.0087537	15	2335	MEAN_INTENSITY_CH1
18300	0.0351863	15	2335	MEAN_INTENSITY_CH1
18600	-0.0151201	15	2335	MEAN_INTENSITY_CH1
18900	-0.0449879	15	2335	MEAN_INTENSITY_CH1
19200	-0.0615614	16	2335	MEAN_INTENSITY_CH1
19500	-0.0821248	16	2335	MEAN_INTENSITY_CH1
19800	-0.0312947	16	2335	MEAN_INTENSITY_CH1
20100	-0.0430287	16	2335	MEAN_INTENSITY_CH1
20400	-0.0316346	16	2335	MEAN_INTENSITY_CH1
20700	-0.0455488	16	2335	MEAN_INTENSITY_CH1
21600	-0.00908054	18	2335	MEAN_INTENSITY_CH1
21900	-0.0126674	18	2335	MEAN_INTENSITY_CH1
22200	-0.0525908	18	2335	MEAN_INTENSITY_CH1
22500	-0.0586261	18	2335	MEAN_INTENSITY_CH1
22800	-0.0187636	18	2335	MEAN_INTENSITY_CH1
24900	0.0116051	21	2335	MEAN_INTENSITY_CH1
25200	0.0151898	21	2335	MEAN_INTENSITY_CH1
25500	0.00818884	21	2335	MEAN_INTENSITY_CH1
25800	-0.00653572	21	2335	MEAN_INTENSITY_CH1
26100	-0.00132687	22	2335	MEAN_INTENSITY_CH1
26400	0.00414366	22	2335	MEAN_INTENSITY_CH1
26700	0.0106259	22	2335	MEAN_INTENSITY_CH1
27000	0.0216478	22	2335	MEAN_INTENSITY_CH1
27300	0.0195699	23	2335	MEAN_INTENSITY_CH1
27600	0.0178361	23	2335	MEAN_INTENSITY_CH1
27900	0.0165868	23	2335	MEAN_INTENSITY_CH1
28200	0.0166847	23	2335	MEAN_INTENSITY_CH1
28500	0.0190658	23	2335	MEAN_INTENSITY_CH1
28800	0.0126341	23	2335	MEAN_INTENSITY_CH1
29100	0.00817749	23	2335	MEAN_INTENSITY_CH1
29400	0.00719145	24	2335	MEAN_INTENSITY_CH1
29700	0.00876634	24	2335	MEAN_INTENSITY_CH1
30000	0.0108413	24	2335	MEAN_INTENSITY_CH1
30300	0.00611067	24	2335	MEAN_INTENSITY_CH1
899.999	0.169571	1	2444	MEAN_INTENSITY_CH1
1200	0.131785	1	2444	MEAN_INTENSITY_CH1
1500	0.0837445	1	2444	MEAN_INTENSITY_CH1
1800	0.383901	1	2444	MEAN_INTENSITY_CH1
2100	0.435345	1	2444	MEAN_INTENSITY_CH1
2400	0.10268	1	2444	MEAN_INTENSITY_CH1
2700	-0.0334125	1	2444	MEAN_INTENSITY_CH1
3000	0.0409772	1	2444	MEAN_INTENSITY_CH1
3300	-0.0155368	2	2444	MEAN_INTENSITY_CH1
3600	0.0631421	2	2444	MEAN_INTENSITY_CH1
3899.99	0.168871	2	2444	MEAN_INTENSITY_CH1
4199.99	0.133177	2	2444	MEAN_INTENSITY_CH1
4499.99	-0.0469524	2	2444	MEAN_INTENSITY_CH1
4799.99	-0.0446054	2	2444	MEAN_INTENSITY_CH1
5099.99	-0.0411335	2	2444	MEAN_INTENSITY_CH1
5399.99	-0.0906786	2	2444	MEAN_INTENSITY_CH1
5699.99	-0.0452916	3	2444	MEAN_INTENSITY_CH1
5999.99	0.0734176	3	2444	MEAN_INTENSITY_CH1
6299.99	0.0120182	3	2444	MEAN_INTENSITY_CH1
6599.99	-0.0299709	3	2444	MEAN_INTENSITY_CH1
8399.99	0.026009	6	2444	MEAN_INTENSITY_CH1
8699.99	-0.053972	6	2444	MEAN_INTENSITY_CH1
8999.99	-0.0839993	6	2444	MEAN_INTENSITY_CH1
9299.99	-0.0998196	6	2444	MEAN_INTENSITY_CH1
9599.99	0.0636428	6	2444	MEAN_INTENSITY_CH1
9899.99	-0.0135319	6	2444	MEAN_INTENSITY_CH1
10200	0.0256768	7	2444	MEAN_INTENSITY_CH1
10500	0.0123152	7	2444	MEAN_INTENSITY_CH1
10800	-0.0681191	7	2444	MEAN_INTENSITY_CH1
11100	-0.0701324	7	2444	MEAN_INTENSITY_CH1
12300	0.00917092	9	2444	MEAN_INTENSITY_CH1
12600	0.0230591	9	2444	MEAN_INTENSITY_CH1
12900	-0.0145981	9	2444	MEAN_INTENSITY_CH1
13200	-0.00434237	9	2444	MEAN_INTENSITY_CH1
13500	0.0373562	10	2444	MEAN_INTENSITY_CH1
13800	0.0893932	10	2444	MEAN_INTENSITY_CH1
14100	0.0327834	10	2444	MEAN_INTENSITY_CH1
14400	0.0154254	10	2444	MEAN_INTENSITY_CH1
14700	-0.0224438	10	2444	MEAN_INTENSITY_CH1
24900	-0.0628323	23	2444	MEAN_INTENSITY_CH1
25200	-0.0536699	23	2444	MEAN_INTENSITY_CH1
25500	-0.0444938	23	2444	MEAN_INTENSITY_CH1
25800	-0.0340662	23	2444	MEAN_INTENSITY_CH1
26700	-0.00644182	25	2444	MEAN_INTENSITY_CH1
27000	0.00133356	25	2444	MEAN_INTENSITY_CH1
27300	0.00705239	25	2444	MEAN_INTENSITY_CH1
27600	0.0126062	25	2444	MEAN_INTENSITY_CH1
27900	0.0176159	26	2444	MEAN_INTENSITY_CH1
28200	0.0207757	26	2444	MEAN_INTENSITY_CH1
28500	0.0227959	26	2444	MEAN_INTENSITY_CH1
28800	0.0241386	26	2444	MEAN_INTENSITY_CH1
29100	0.0254798	27	2444	MEAN_INTENSITY_CH1
29400	0.0263529	27	2444	MEAN_INTENSITY_CH1
29700	0.0261344	27	2444	MEAN_INTENSITY_CH1
30000	0.0254608	27	2444	MEAN_INTENSITY_CH1
30300	0.0234191	27	2444	MEAN_INTENSITY_CH1
30600	0.0208694	27	2444	MEAN_INTENSITY_CH1
30900	0.0187101	27	2444	MEAN_INTENSITY_CH1
31200	0.0169999	28	2444	MEAN_INTENSITY_CH1
31500	0.015548	28	2444	MEAN_INTENSITY_CH1
31800	0.0130023	28	2444	MEAN_INTENSITY_CH1
32100	0.0100752	28	2444	MEAN_INTENSITY_CH1
32400	0.00678467	28	2444	MEAN_INTENSITY_CH1
32700	0.00346384	28	2444	MEAN_INTENSITY_CH1
899.999	0.174185	1	2514	MEAN_INTENSITY_CH1
1200	0.160723	1	2514	MEAN_INTENSITY_CH1
1500	0.228789	1	2514	MEAN_INTENSITY_CH1
1800	0.294335	1	2514	MEAN_INTENSITY_CH1
2100	0.214793	1	2514	MEAN_INTENSITY_CH1
2400	0.00916528	1	2514	MEAN_INTENSITY_CH1
2700	0.0325491	1	2514	MEAN_INTENSITY_CH1
3000	0.0956506	1	2514	MEAN_INTENSITY_CH1
3300	0.0983446	2	2514	MEAN_INTENSITY_CH1
3600	0.148728	2	2514	MEAN_INTENSITY_CH1
3899.99	0.0493287	2	2514	MEAN_INTENSITY_CH1
4199.99	-0.0163677	2	2514	MEAN_INTENSITY_CH1
4499.99	-0.0408468	2	2514	MEAN_INTENSITY_CH1
4799.99	-0.0239804	2	2514	MEAN_INTENSITY_CH1
5099.99	0.0497852	2	2514	MEAN_INTENSITY_CH1
5399.99	0.111242	2	2514	MEAN_INTENSITY_CH1
5699.99	0.100145	3	2514	MEAN_INTENSITY_CH1
5999.99	0.0724248	3	2514	MEAN_INTENSITY_CH1
6299.99	-0.0060554	3	2514	MEAN_INTENSITY_CH1
6599.99	-0.0816012	3	2514	MEAN_INTENSITY_CH1
6899.99	-0.121084	4	2514	MEAN_INTENSITY_CH1
7199.99	-0.0112561	4	2514	MEAN_INTENSITY_CH1
7499.99	0.0675753	4	2514	MEAN_INTENSITY_CH1
7799.99	-0.00338473	4	2514	MEAN_INTENSITY_CH1
8099.99	-0.0185796	4	2514	MEAN_INTENSITY_CH1
8399.99	-0.064394	4	2514	MEAN_INTENSITY_CH1
8699.99	-0.0542265	5	2514	MEAN_INTENSITY_CH1
8999.99	0.11023	5	2514	MEAN_INTENSITY_CH1
9299.99	0.159278	5	2514	MEAN_INTENSITY_CH1
9599.99	0.0973095	5	2514	MEAN_INTENSITY_CH1
9899.99	0.0320951	5	2514	MEAN_INTENSITY_CH1
10200	0.060758	6	2514	MEAN_INTENSITY_CH1
10500	0.0311072	6	2514	MEAN_INTENSITY_CH1
10800	0.0550829	6	2514	MEAN_INTENSITY_CH1
11100	0.148162	6	2514	MEAN_INTENSITY_CH1
12000	-0.00601385	8	2514	MEAN_INTENSITY_CH1
12300	-0.00232612	8	2514	MEAN_INTENSITY_CH1
12600	0.0158639	8	2514	MEAN_INTENSITY_CH1
12900	-0.0256602	8	2514	MEAN_INTENSITY_CH1
13200	-0.0516856	8	2514	MEAN_INTENSITY_CH1
13500	-0.0751823	8	2514	MEAN_INTENSITY_CH1
13800	-0.0946436	8	2514	MEAN_INTENSITY_CH1
14100	-0.113729	8	2514	MEAN_INTENSITY_CH1
14400	-0.128389	8	2514	MEAN_INTENSITY_CH1
14700	-0.117353	8	2514	MEAN_INTENSITY_CH1
15000	-0.121957	8	2514	MEAN_INTENSITY_CH1
15300	-0.129855	8	2514	MEAN_INTENSITY_CH1
15600	-0.15143	8	2514	MEAN_INTENSITY_CH1
15900	-0.159796	8	2514	MEAN_INTENSITY_CH1
16200	-0.136837	8	2514	MEAN_INTENSITY_CH1
16500	-0.105511	8	2514	MEAN_INTENSITY_CH1
19800	-0.0808697	13	2514	MEAN_INTENSITY_CH1
20100	-0.05518	13	2514	MEAN_INTENSITY_CH1
20400	-0.0625396	13	2514	MEAN_INTENSITY_CH1
20700	-0.0656201	13	2514	MEAN_INTENSITY_CH1
21000	-0.0682586	13	2514	MEAN_INTENSITY_CH1
21300	-0.0707181	13	2514	MEAN_INTENSITY_CH1
21600	-0.0782007	13	2514	MEAN_INTENSITY_CH1
21900	-0.0722751	13	2514	MEAN_INTENSITY_CH1
22200	-0.0641336	14	2514	MEAN_INTENSITY_CH1
22500	-0.0576913	14	2514	MEAN_INTENSITY_CH1
22800	-0.054616	14	2514	MEAN_INTENSITY_CH1
23100	-0.0602632	14	2514	MEAN_INTENSITY_CH1
23400	-0.0639044	14	2514	MEAN_INTENSITY_CH1
23700	-0.0670478	14	2514	MEAN_INTENSITY_CH1
24000	-0.0697239	14	2514	MEAN_INTENSITY_CH1
24300	-0.0634105	14	2514	MEAN_INTENSITY_CH1
24600	-0.0617883	14	2514	MEAN_INTENSITY_CH1
25800	-0.0436307	16	2514	MEAN_INTENSITY_CH1
26100	-0.0348915	16	2514	MEAN_INTENSITY_CH1
26400	-0.0278018	16	2514	MEAN_INTENSITY_CH1
26700	-0.0198218	16	2514	MEAN_INTENSITY_CH1
27000	-0.0119504	17	2514	MEAN_INTENSITY_CH1
27300	-0.00583786	17	2514	MEAN_INTENSITY_CH1
27600	0.00308551	17	2514	MEAN_INTENSITY_CH1
27900	0.00765296	17	2514	MEAN_INTENSITY_CH1
28200	0.010962	17	2514	MEAN_INTENSITY_CH1
28500	0.0130738	17	2514	MEAN_INTENSITY_CH1
28800	0.0146877	17	2514	MEAN_INTENSITY_CH1
29100	0.0155994	17	2514	MEAN_INTENSITY_CH1
29400	0.0166627	17	2514	MEAN_INTENSITY_CH1
29700	0.016999	17	2514	MEAN_INTENSITY_CH1
30000	0.0164666	17	2514	MEAN_INTENSITY_CH1
30300	0.0152428	17	2514	MEAN_INTENSITY_CH1
30600	0.0133923	17	2514	MEAN_INTENSITY_CH1
30900	0.0118269	17	2514	MEAN_INTENSITY_CH1
31200	0.010281	18	2514	MEAN_INTENSITY_CH1
31500	0.00869585	18	2514	MEAN_INTENSITY_CH1
31800	0.00762853	18	2514	MEAN_INTENSITY_CH1
32100	0.00623837	18	2514	MEAN_INTENSITY_CH1
32400	0.00389458	18	2514	MEAN_INTENSITY_CH1
32700	0.00189588	18	2514	MEAN_INTENSITY_CH1
899.999	0.181601	1	2576	MEAN_INTENSITY_CH1
1200	0.11234	1	2576	MEAN_INTENSITY_CH1
1500	0.140442	1	2576	MEAN_INTENSITY_CH1
1800	0.17722	1	2576	MEAN_INTENSITY_CH1
2100	0.164845	1	2576	MEAN_INTENSITY_CH1
2400	0.202216	1	2576	MEAN_INTENSITY_CH1
2700	0.262785	1	2576	MEAN_INTENSITY_CH1
3000	0.0953313	1	2576	MEAN_INTENSITY_CH1
3300	0.0228598	2	2576	MEAN_INTENSITY_CH1
3600	0.0548101	2	2576	MEAN_INTENSITY_CH1
3899.99	0.00652305	2	2576	MEAN_INTENSITY_CH1
4199.99	0.0661209	2	2576	MEAN_INTENSITY_CH1
4499.99	0.0713465	2	2576	MEAN_INTENSITY_CH1
4799.99	-0.0935361	2	2576	MEAN_INTENSITY_CH1
5099.99	-0.0564962	2	2576	MEAN_INTENSITY_CH1
5399.99	-0.0354379	2	2576	MEAN_INTENSITY_CH1
5699.99	-0.0657946	3	2576	MEAN_INTENSITY_CH1
5999.99	-0.0782813	3	2576	MEAN_INTENSITY_CH1
6299.99	-0.06054	3	2576	MEAN_INTENSITY_CH1
6599.99	-0.0985199	3	2576	MEAN_INTENSITY_CH1
6899.99	-0.0266096	4	2576	MEAN_INTENSITY_CH1
7199.99	-0.0120345	4	2576	MEAN_INTENSITY_CH1
7499.99	-0.133179	4	2576	MEAN_INTENSITY_CH1
7799.99	-0.0767147	4	2576	MEAN_INTENSITY_CH1
8099.99	-0.1108	4	2576	MEAN_INTENSITY_CH1
9299.99	-0.13268	6	2576	MEAN_INTENSITY_CH1
9599.99	-0.0878391	6	2576	MEAN_INTENSITY_CH1
9899.99	-0.0718881	6	2576	MEAN_INTENSITY_CH1
10200	-0.0994269	6	2576	MEAN_INTENSITY_CH1
10500	-0.0405378	6	2576	MEAN_INTENSITY_CH1
10800	-0.0285712	6	2576	MEAN_INTENSITY_CH1
11100	-0.00479914	6	2576	MEAN_INTENSITY_CH1
11400	0.0230468	6	2576	MEAN_INTENSITY_CH1
15300	0.130051	11	2576	MEAN_INTENSITY_CH1
15600	0.109395	11	2576	MEAN_INTENSITY_CH1
15900	0.0973024	11	2576	MEAN_INTENSITY_CH1
16200	0.0889759	11	2576	MEAN_INTENSITY_CH1
16500	0.0584667	12	2576	MEAN_INTENSITY_CH1
16800	0.0231028	12	2576	MEAN_INTENSITY_CH1
17100	-0.00259657	12	2576	MEAN_INTENSITY_CH1
17400	-0.0244854	12	2576	MEAN_INTENSITY_CH1
17700	-0.0464962	12	2576	MEAN_INTENSITY_CH1
18000	-0.0611483	12	2576	MEAN_INTENSITY_CH1
19200	-0.11495	14	2576	MEAN_INTENSITY_CH1
19500	-0.135204	14	2576	MEAN_INTENSITY_CH1
19800	-0.132511	14	2576	MEAN_INTENSITY_CH1
20100	-0.118317	14	2576	MEAN_INTENSITY_CH1
20400	-0.122099	15	2576	MEAN_INTENSITY_CH1
20700	-0.118832	15	2576	MEAN_INTENSITY_CH1
21000	-0.123002	15	2576	MEAN_INTENSITY_CH1
21300	-0.130564	15	2576	MEAN_INTENSITY_CH1
21600	-0.135974	15	2576	MEAN_INTENSITY_CH1
21900	-0.133034	16	2576	MEAN_INTENSITY_CH1
22200	-0.121407	16	2576	MEAN_INTENSITY_CH1
22500	-0.0973243	16	2576	MEAN_INTENSITY_CH1
22800	-0.0703482	16	2576	MEAN_INTENSITY_CH1
23100	-0.0743959	16	2576	MEAN_INTENSITY_CH1
27000	-0.0414434	21	2576	MEAN_INTENSITY_CH1
27300	-0.033253	21	2576	MEAN_INTENSITY_CH1
27600	-0.0238255	21	2576	MEAN_INTENSITY_CH1
27900	-0.0140911	21	2576	MEAN_INTENSITY_CH1
29700	0.0164812	24	2576	MEAN_INTENSITY_CH1
30000	0.0181711	24	2576	MEAN_INTENSITY_CH1
30300	0.020328	24	2576	MEAN_INTENSITY_CH1
30600	0.0210529	24	2576	MEAN_INTENSITY_CH1
30900	0.0206705	24	2576	MEAN_INTENSITY_CH1
31200	0.0193928	24	2576	MEAN_INTENSITY_CH1
31500	0.0176438	24	2576	MEAN_INTENSITY_CH1
31800	0.0162724	25	2576	MEAN_INTENSITY_CH1
32100	0.0147544	25	2576	MEAN_INTENSITY_CH1
32400	0.0131239	25	2576	MEAN_INTENSITY_CH1
32700	0.0111522	25	2576	MEAN_INTENSITY_CH1
33000	0.00868259	25	2576	MEAN_INTENSITY_CH1
33300	0.00593392	25	2576	MEAN_INTENSITY_CH1
33600	0.00302489	25	2576	MEAN_INTENSITY_CH1
899.999	0.181797	1	2582	MEAN_INTENSITY_CH1
1200	0.144509	1	2582	MEAN_INTENSITY_CH1
1500	0.0973784	1	2582	MEAN_INTENSITY_CH1
1800	0.392565	1	2582	MEAN_INTENSITY_CH1
2100	0.442815	1	2582	MEAN_INTENSITY_CH1
2400	0.115011	1	2582	MEAN_INTENSITY_CH1
2700	-0.0179903	1	2582	MEAN_INTENSITY_CH1
3000	0.0561589	1	2582	MEAN_INTENSITY_CH1
3300	-5.09555e-05	2	2582	MEAN_INTENSITY_CH1
3600	0.0776147	2	2582	MEAN_INTENSITY_CH1
3899.99	0.181757	2	2582	MEAN_INTENSITY_CH1
4199.99	0.146716	2	2582	MEAN_INTENSITY_CH1
4499.99	-0.0306749	2	2582	MEAN_INTENSITY_CH1
4799.99	-0.0281564	2	2582	MEAN_INTENSITY_CH1
5099.99	-0.0245671	2	2582	MEAN_INTENSITY_CH1
5399.99	-0.0748294	2	2582	MEAN_INTENSITY_CH1
5699.99	-0.0303617	3	2582	MEAN_INTENSITY_CH1
5999.99	0.0872496	3	2582	MEAN_INTENSITY_CH1
6299.99	0.0278747	3	2582	MEAN_INTENSITY_CH1
6599.99	-0.0140794	3	2582	MEAN_INTENSITY_CH1
8399.99	0.039252	6	2582	MEAN_INTENSITY_CH1
8699.99	-0.0408463	6	2582	MEAN_INTENSITY_CH1
8999.99	-0.0719818	6	2582	MEAN_INTENSITY_CH1
9299.99	-0.0870818	6	2582	MEAN_INTENSITY_CH1
9599.99	0.0746481	6	2582	MEAN_INTENSITY_CH1
9899.99	0.000663562	6	2582	MEAN_INTENSITY_CH1
10200	0.0399552	7	2582	MEAN_INTENSITY_CH1
10500	0.0258198	7	2582	MEAN_INTENSITY_CH1
10800	-0.0752994	7	2582	MEAN_INTENSITY_CH1
11100	-0.0889168	7	2582	MEAN_INTENSITY_CH1
12300	0.0207534	9	2582	MEAN_INTENSITY_CH1
12600	0.0330477	9	2582	MEAN_INTENSITY_CH1
12900	-0.0299433	9	2582	MEAN_INTENSITY_CH1
13200	-0.0425347	9	2582	MEAN_INTENSITY_CH1
13500	-0.00203192	10	2582	MEAN_INTENSITY_CH1
13800	0.0738287	10	2582	MEAN_INTENSITY_CH1
14100	0.0440599	10	2582	MEAN_INTENSITY_CH1
14400	0.0273024	10	2582	MEAN_INTENSITY_CH1
14700	-0.0144737	10	2582	MEAN_INTENSITY_CH1
24900	-0.0831575	23	2582	MEAN_INTENSITY_CH1
25200	-0.0823717	23	2582	MEAN_INTENSITY_CH1
25500	-0.0851085	23	2582	MEAN_INTENSITY_CH1
25800	-0.0663579	23	2582	MEAN_INTENSITY_CH1
26700	-0.0312512	25	2582	MEAN_INTENSITY_CH1
27000	-0.0241426	25	2582	MEAN_INTENSITY_CH1
27300	-0.0174308	25	2582	MEAN_INTENSITY_CH1
27600	-0.00951455	25	2582	MEAN_INTENSITY_CH1
27900	-0.000963145	26	2582	MEAN_INTENSITY_CH1
28200	0.00486687	26	2582	MEAN_INTENSITY_CH1
28500	0.0100564	26	2582	MEAN_INTENSITY_CH1
28800	0.0142237	26	2582	MEAN_INTENSITY_CH1
29100	0.0178863	27	2582	MEAN_INTENSITY_CH1
29400	0.0203698	27	2582	MEAN_INTENSITY_CH1
29700	0.0219425	27	2582	MEAN_INTENSITY_CH1
30000	0.0232861	27	2582	MEAN_INTENSITY_CH1
30300	0.0240422	27	2582	MEAN_INTENSITY_CH1
30600	0.0238996	27	2582	MEAN_INTENSITY_CH1
30900	0.0229726	27	2582	MEAN_INTENSITY_CH1
31200	0.0217158	28	2582	MEAN_INTENSITY_CH1
31500	0.0202084	28	2582	MEAN_INTENSITY_CH1
31800	0.0183066	28	2582	MEAN_INTENSITY_CH1
32100	0.0163391	28	2582	MEAN_INTENSITY_CH1
32400	0.0144003	28	2582	MEAN_INTENSITY_CH1
32700	0.0121689	29	2582	MEAN_INTENSITY_CH1
33000	0.0092916	29	2582	MEAN_INTENSITY_CH1
33300	0.00620491	29	2582	MEAN_INTENSITY_CH1
33600	0.00318051	29	2582	MEAN_INTENSITY_CH1
899.999	0.182582	1	2661	MEAN_INTENSITY_CH1
1200	0.111855	1	2661	MEAN_INTENSITY_CH1
1500	0.15074	1	2661	MEAN_INTENSITY_CH1
1800	0.186104	1	2661	MEAN_INTENSITY_CH1
2100	0.17531	1	2661	MEAN_INTENSITY_CH1
2400	0.21135	1	2661	MEAN_INTENSITY_CH1
2700	0.270133	1	2661	MEAN_INTENSITY_CH1
3000	0.109236	1	2661	MEAN_INTENSITY_CH1
3300	0.040068	2	2661	MEAN_INTENSITY_CH1
3600	0.0698824	2	2661	MEAN_INTENSITY_CH1
3899.99	0.0229138	2	2661	MEAN_INTENSITY_CH1
4199.99	0.0803822	2	2661	MEAN_INTENSITY_CH1
4499.99	0.0856566	2	2661	MEAN_INTENSITY_CH1
4799.99	-0.0705279	2	2661	MEAN_INTENSITY_CH1
5099.99	-0.0374514	2	2661	MEAN_INTENSITY_CH1
5399.99	-0.0174237	2	2661	MEAN_INTENSITY_CH1
5699.99	-0.0476309	3	2661	MEAN_INTENSITY_CH1
5999.99	-0.0593496	3	2661	MEAN_INTENSITY_CH1
6299.99	-0.0393858	3	2661	MEAN_INTENSITY_CH1
6599.99	-0.0783936	3	2661	MEAN_INTENSITY_CH1
6899.99	-0.00908582	4	2661	MEAN_INTENSITY_CH1
7199.99	0.0045733	4	2661	MEAN_INTENSITY_CH1
7499.99	-0.112586	4	2661	MEAN_INTENSITY_CH1
7799.99	-0.0580575	4	2661	MEAN_INTENSITY_CH1
8099.99	-0.0912711	4	2661	MEAN_INTENSITY_CH1
9299.99	-0.110159	6	2661	MEAN_INTENSITY_CH1
9599.99	-0.0669009	6	2661	MEAN_INTENSITY_CH1
9899.99	-0.05394	6	2661	MEAN_INTENSITY_CH1
10200	-0.0796795	6	2661	MEAN_INTENSITY_CH1
10500	-0.023372	6	2661	MEAN_INTENSITY_CH1
10800	-0.00916404	6	2661	MEAN_INTENSITY_CH1
11100	-0.0143739	6	2661	MEAN_INTENSITY_CH1
11400	-0.00553395	6	2661	MEAN_INTENSITY_CH1
15300	0.0953769	11	2661	MEAN_INTENSITY_CH1
15600	0.0712641	11	2661	MEAN_INTENSITY_CH1
15900	0.074644	11	2661	MEAN_INTENSITY_CH1
16200	0.0613889	11	2661	MEAN_INTENSITY_CH1
16500	0.073208	12	2661	MEAN_INTENSITY_CH1
16800	0.0224405	12	2661	MEAN_INTENSITY_CH1
17100	-0.00345956	12	2661	MEAN_INTENSITY_CH1
17400	-0.0234505	12	2661	MEAN_INTENSITY_CH1
17700	-0.0466215	12	2661	MEAN_INTENSITY_CH1
18000	-0.0487467	12	2661	MEAN_INTENSITY_CH1
18300	-0.0595589	13	2661	MEAN_INTENSITY_CH1
18600	-0.0812342	13	2661	MEAN_INTENSITY_CH1
18900	-0.100289	13	2661	MEAN_INTENSITY_CH1
19200	-0.0768427	13	2661	MEAN_INTENSITY_CH1
19500	-0.130813	13	2661	MEAN_INTENSITY_CH1
19800	-0.129975	13	2661	MEAN_INTENSITY_CH1
20100	-0.108157	13	2661	MEAN_INTENSITY_CH1
20400	-0.122209	14	2661	MEAN_INTENSITY_CH1
20700	-0.111679	14	2661	MEAN_INTENSITY_CH1
21000	-0.111047	14	2661	MEAN_INTENSITY_CH1
21300	-0.127398	14	2661	MEAN_INTENSITY_CH1
21600	-0.118941	14	2661	MEAN_INTENSITY_CH1
21900	-0.116215	15	2661	MEAN_INTENSITY_CH1
22200	-0.114712	15	2661	MEAN_INTENSITY_CH1
22500	-0.106677	15	2661	MEAN_INTENSITY_CH1
22800	-0.0904647	15	2661	MEAN_INTENSITY_CH1
23100	-0.0836928	15	2661	MEAN_INTENSITY_CH1
27000	-0.0795156	20	2661	MEAN_INTENSITY_CH1
27300	-0.0138899	20	2661	MEAN_INTENSITY_CH1
27600	-0.0307195	20	2661	MEAN_INTENSITY_CH1
27900	-0.0450858	20	2661	MEAN_INTENSITY_CH1
29700	-0.00899598	23	2661	MEAN_INTENSITY_CH1
30000	-0.00526849	23	2661	MEAN_INTENSITY_CH1
30300	0.000711967	23	2661	MEAN_INTENSITY_CH1
30600	0.0042866	23	2661	MEAN_INTENSITY_CH1
30900	0.0073877	23	2661	MEAN_INTENSITY_CH1
31200	0.0113442	23	2661	MEAN_INTENSITY_CH1
31500	0.0118932	23	2661	MEAN_INTENSITY_CH1
31800	0.011788	23	2661	MEAN_INTENSITY_CH1
32100	0.0112803	24	2661	MEAN_INTENSITY_CH1
32400	0.0107278	24	2661	MEAN_INTENSITY_CH1
32700	0.0126862	24	2661	MEAN_INTENSITY_CH1
33000	0.01253	24	2661	MEAN_INTENSITY_CH1
33900	0.00669564	26	2661	MEAN_INTENSITY_CH1
34200	0.00460994	26	2661	MEAN_INTENSITY_CH1
34500	0.00343224	26	2661	MEAN_INTENSITY_CH1
34800	0.00133316	26	2661	MEAN_INTENSITY_CH1
899.999	0.240637	1	2662	MEAN_INTENSITY_CH1
1200	0.214616	1	2662	MEAN_INTENSITY_CH1
1500	0.22449	1	2662	MEAN_INTENSITY_CH1
1800	0.167272	1	2662	MEAN_INTENSITY_CH1
2100	-0.000127481	1	2662	MEAN_INTENSITY_CH1
2400	-0.0211344	1	2662	MEAN_INTENSITY_CH1
2700	0.0718775	1	2662	MEAN_INTENSITY_CH1
3000	0.0316449	1	2662	MEAN_INTENSITY_CH1
3300	0.0502295	2	2662	MEAN_INTENSITY_CH1
3600	0.114553	2	2662	MEAN_INTENSITY_CH1
3899.99	0.164411	2	2662	MEAN_INTENSITY_CH1
4199.99	0.184632	2	2662	MEAN_INTENSITY_CH1
4499.99	0.177917	2	2662	MEAN_INTENSITY_CH1
4799.99	0.269728	2	2662	MEAN_INTENSITY_CH1
5099.99	0.212136	2	2662	MEAN_INTENSITY_CH1
5399.99	0.0643631	2	2662	MEAN_INTENSITY_CH1
5699.99	0.0640692	3	2662	MEAN_INTENSITY_CH1
5999.99	0.0621148	3	2662	MEAN_INTENSITY_CH1
6299.99	0.0444773	3	2662	MEAN_INTENSITY_CH1
6599.99	0.0762748	3	2662	MEAN_INTENSITY_CH1
6899.99	0.0023479	4	2662	MEAN_INTENSITY_CH1
7199.99	-0.141681	4	2662	MEAN_INTENSITY_CH1
7499.99	-0.0642742	4	2662	MEAN_INTENSITY_CH1
7799.99	-0.021691	4	2662	MEAN_INTENSITY_CH1
8099.99	-0.0750926	4	2662	MEAN_INTENSITY_CH1
8399.99	-0.0456877	4	2662	MEAN_INTENSITY_CH1
8699.99	-0.0751706	5	2662	MEAN_INTENSITY_CH1
8999.99	-0.0994473	5	2662	MEAN_INTENSITY_CH1
9299.99	0.0627141	5	2662	MEAN_INTENSITY_CH1
9599.99	0.167049	5	2662	MEAN_INTENSITY_CH1
9899.99	0.116421	6	2662	MEAN_INTENSITY_CH1
10200	0.103982	6	2662	MEAN_INTENSITY_CH1
10500	0.0846962	6	2662	MEAN_INTENSITY_CH1
10800	0.0324442	6	2662	MEAN_INTENSITY_CH1
11100	0.02789	6	2662	MEAN_INTENSITY_CH1
11400	-0.0319926	6	2662	MEAN_INTENSITY_CH1
11700	-0.0536928	7	2662	MEAN_INTENSITY_CH1
12000	-0.108086	7	2662	MEAN_INTENSITY_CH1
12300	-0.118289	7	2662	MEAN_INTENSITY_CH1
12600	-0.110573	7	2662	MEAN_INTENSITY_CH1
12900	-0.0997745	7	2662	MEAN_INTENSITY_CH1
13200	-0.0783388	7	2662	MEAN_INTENSITY_CH1
13500	-0.046825	7	2662	MEAN_INTENSITY_CH1
13800	-0.0563116	7	2662	MEAN_INTENSITY_CH1
14100	-0.0352512	7	2662	MEAN_INTENSITY_CH1
14400	0.0410463	7	2662	MEAN_INTENSITY_CH1
14700	-0.00966311	7	2662	MEAN_INTENSITY_CH1
15000	-0.0388784	7	2662	MEAN_INTENSITY_CH1
15300	-0.0433347	8	2662	MEAN_INTENSITY_CH1
15600	-0.0684278	8	2662	MEAN_INTENSITY_CH1
15900	-0.0790427	8	2662	MEAN_INTENSITY_CH1
16200	-0.0928672	8	2662	MEAN_INTENSITY_CH1
16500	-0.114444	8	2662	MEAN_INTENSITY_CH1
16800	-0.117242	8	2662	MEAN_INTENSITY_CH1
17100	-0.0999014	8	2662	MEAN_INTENSITY_CH1
18000	-0.0767701	10	2662	MEAN_INTENSITY_CH1
18300	-0.0970426	10	2662	MEAN_INTENSITY_CH1
18600	-0.102373	10	2662	MEAN_INTENSITY_CH1
18900	-0.103542	10	2662	MEAN_INTENSITY_CH1
19200	-0.099605	10	2662	MEAN_INTENSITY_CH1
19500	-0.101692	11	2662	MEAN_INTENSITY_CH1
19800	-0.109259	11	2662	MEAN_INTENSITY_CH1
20100	-0.114149	11	2662	MEAN_INTENSITY_CH1
20400	-0.115245	11	2662	MEAN_INTENSITY_CH1
21300	-0.102338	13	2662	MEAN_INTENSITY_CH1
21600	-0.0986532	13	2662	MEAN_INTENSITY_CH1
21900	-0.0843243	13	2662	MEAN_INTENSITY_CH1
22200	-0.0826589	13	2662	MEAN_INTENSITY_CH1
22500	-0.0801231	13	2662	MEAN_INTENSITY_CH1
23700	-0.0643812	15	2662	MEAN_INTENSITY_CH1
24000	-0.0631437	15	2662	MEAN_INTENSITY_CH1
24300	-0.0605704	15	2662	MEAN_INTENSITY_CH1
24600	-0.0661022	15	2662	MEAN_INTENSITY_CH1
24900	-0.0686063	15	2662	MEAN_INTENSITY_CH1
25200	-0.0705303	15	2662	MEAN_INTENSITY_CH1
25500	-0.0650965	16	2662	MEAN_INTENSITY_CH1
25800	-0.0596017	16	2662	MEAN_INTENSITY_CH1
26100	-0.057958	16	2662	MEAN_INTENSITY_CH1
26400	-0.0606477	16	2662	MEAN_INTENSITY_CH1
26700	-0.0567558	17	2662	MEAN_INTENSITY_CH1
27000	-0.0402813	17	2662	MEAN_INTENSITY_CH1
27300	-0.0302736	17	2662	MEAN_INTENSITY_CH1
27600	-0.0219384	17	2662	MEAN_INTENSITY_CH1
27900	-0.0129101	18	2662	MEAN_INTENSITY_CH1
28200	-0.00425243	18	2662	MEAN_INTENSITY_CH1
28500	0.00248691	18	2662	MEAN_INTENSITY_CH1
28800	0.00877014	18	2662	MEAN_INTENSITY_CH1
29100	0.0134629	18	2662	MEAN_INTENSITY_CH1
29400	0.0170922	18	2662	MEAN_INTENSITY_CH1
29700	0.0195448	18	2662	MEAN_INTENSITY_CH1
30000	0.021209	18	2662	MEAN_INTENSITY_CH1
30300	0.0222019	18	2662	MEAN_INTENSITY_CH1
30600	0.0229988	18	2662	MEAN_INTENSITY_CH1
30900	0.0231307	18	2662	MEAN_INTENSITY_CH1
31200	0.0222757	18	2662	MEAN_INTENSITY_CH1
31500	0.0204763	18	2662	MEAN_INTENSITY_CH1
31800	0.0182274	18	2662	MEAN_INTENSITY_CH1
32100	0.0159794	18	2662	MEAN_INTENSITY_CH1
32400	0.0139385	18	2662	MEAN_INTENSITY_CH1
32700	0.0118872	18	2662	MEAN_INTENSITY_CH1
33000	0.00981758	18	2662	MEAN_INTENSITY_CH1
33300	0.00801597	18	2662	MEAN_INTENSITY_CH1
899.999	0.160468	1	2668	MEAN_INTENSITY_CH1
1200	0.0938268	1	2668	MEAN_INTENSITY_CH1
1500	0.135177	1	2668	MEAN_INTENSITY_CH1
1800	0.17017	1	2668	MEAN_INTENSITY_CH1
2100	0.159552	1	2668	MEAN_INTENSITY_CH1
2400	0.196014	1	2668	MEAN_INTENSITY_CH1
2700	0.254886	1	2668	MEAN_INTENSITY_CH1
3000	0.0957593	1	2668	MEAN_INTENSITY_CH1
3300	0.0222144	2	2668	MEAN_INTENSITY_CH1
3600	0.0524063	2	2668	MEAN_INTENSITY_CH1
3899.99	0.0112024	2	2668	MEAN_INTENSITY_CH1
4199.99	0.0638609	2	2668	MEAN_INTENSITY_CH1
4499.99	0.069886	2	2668	MEAN_INTENSITY_CH1
4799.99	-0.089133	2	2668	MEAN_INTENSITY_CH1
5099.99	-0.0529248	2	2668	MEAN_INTENSITY_CH1
5399.99	-0.0294726	2	2668	MEAN_INTENSITY_CH1
5699.99	-0.0615235	3	2668	MEAN_INTENSITY_CH1
5999.99	-0.0735383	3	2668	MEAN_INTENSITY_CH1
6299.99	-0.0550759	3	2668	MEAN_INTENSITY_CH1
6599.99	-0.0926138	3	2668	MEAN_INTENSITY_CH1
6899.99	-0.0226119	4	2668	MEAN_INTENSITY_CH1
7199.99	-0.00242987	4	2668	MEAN_INTENSITY_CH1
7499.99	-0.121853	4	2668	MEAN_INTENSITY_CH1
7799.99	-0.0684078	4	2668	MEAN_INTENSITY_CH1
8099.99	-0.0928258	4	2668	MEAN_INTENSITY_CH1
9299.99	-0.123601	6	2668	MEAN_INTENSITY_CH1
9599.99	-0.0818455	6	2668	MEAN_INTENSITY_CH1
9899.99	-0.0604963	6	2668	MEAN_INTENSITY_CH1
10200	-0.0877667	6	2668	MEAN_INTENSITY_CH1
10500	-0.0322094	6	2668	MEAN_INTENSITY_CH1
10800	-0.0126465	6	2668	MEAN_INTENSITY_CH1
11100	0.0746982	6	2668	MEAN_INTENSITY_CH1
11400	0.0617619	6	2668	MEAN_INTENSITY_CH1
12600	0.0381414	8	2668	MEAN_INTENSITY_CH1
12900	0.0276958	8	2668	MEAN_INTENSITY_CH1
13200	0.044795	8	2668	MEAN_INTENSITY_CH1
13500	0.0447258	8	2668	MEAN_INTENSITY_CH1
13800	0.0462661	8	2668	MEAN_INTENSITY_CH1
14100	0.0682074	8	2668	MEAN_INTENSITY_CH1
15300	0.106458	10	2668	MEAN_INTENSITY_CH1
15600	0.12134	10	2668	MEAN_INTENSITY_CH1
15900	0.0860617	10	2668	MEAN_INTENSITY_CH1
16200	0.0834448	10	2668	MEAN_INTENSITY_CH1
16500	0.0506841	11	2668	MEAN_INTENSITY_CH1
16800	0.0182214	11	2668	MEAN_INTENSITY_CH1
17100	0.000679724	11	2668	MEAN_INTENSITY_CH1
17400	-0.0199263	11	2668	MEAN_INTENSITY_CH1
17700	-0.0477766	11	2668	MEAN_INTENSITY_CH1
18000	-0.06299	11	2668	MEAN_INTENSITY_CH1
18300	-0.0239257	12	2668	MEAN_INTENSITY_CH1
18600	-0.0851997	12	2668	MEAN_INTENSITY_CH1
18900	-0.0988712	12	2668	MEAN_INTENSITY_CH1
19200	-0.119911	12	2668	MEAN_INTENSITY_CH1
19500	-0.141791	12	2668	MEAN_INTENSITY_CH1
19800	-0.123994	12	2668	MEAN_INTENSITY_CH1
20100	-0.106492	12	2668	MEAN_INTENSITY_CH1
20400	-0.116098	12	2668	MEAN_INTENSITY_CH1
20700	-0.0971145	12	2668	MEAN_INTENSITY_CH1
21000	-0.107782	12	2668	MEAN_INTENSITY_CH1
21300	-0.123347	12	2668	MEAN_INTENSITY_CH1
21600	-0.134539	12	2668	MEAN_INTENSITY_CH1
31500	0.0118741	15	2668	MEAN_INTENSITY_CH1
31800	0.0115858	15	2668	MEAN_INTENSITY_CH1
32100	0.0116198	15	2668	MEAN_INTENSITY_CH1
32400	0.0142633	15	2668	MEAN_INTENSITY_CH1
32700	0.0144434	15	2668	MEAN_INTENSITY_CH1
33300	0.014018	15	2668	MEAN_INTENSITY_CH1
33600	0.0115293	15	2668	MEAN_INTENSITY_CH1
33900	0.00772112	15	2668	MEAN_INTENSITY_CH1
34200	0.00557164	15	2668	MEAN_INTENSITY_CH1
34500	0.00388355	15	2668	MEAN_INTENSITY_CH1
34800	0.00180131	15	2668	MEAN_INTENSITY_CH1
35100	0.00986691	16	2668	MEAN_INTENSITY_CH1
35400	0.00762157	16	2668	MEAN_INTENSITY_CH1
35700	0.00528853	16	2668	MEAN_INTENSITY_CH1
36000	0.00256113	16	2668	MEAN_INTENSITY_CH1
899.999	0.174367	1	2669	MEAN_INTENSITY_CH1
1200	0.185523	1	2669	MEAN_INTENSITY_CH1
1500	0.239606	1	2669	MEAN_INTENSITY_CH1
1800	0.34572	1	2669	MEAN_INTENSITY_CH1
2100	0.195858	1	2669	MEAN_INTENSITY_CH1
2400	0.0133807	1	2669	MEAN_INTENSITY_CH1
2700	0.151035	1	2669	MEAN_INTENSITY_CH1
3000	0.0651862	1	2669	MEAN_INTENSITY_CH1
3300	0.0856831	2	2669	MEAN_INTENSITY_CH1
3600	0.163045	2	2669	MEAN_INTENSITY_CH1
3899.99	0.148741	2	2669	MEAN_INTENSITY_CH1
4199.99	0.0945201	2	2669	MEAN_INTENSITY_CH1
4499.99	0.185813	2	2669	MEAN_INTENSITY_CH1
4799.99	0.172528	2	2669	MEAN_INTENSITY_CH1
5099.99	0.0215788	2	2669	MEAN_INTENSITY_CH1
5399.99	-0.00235498	2	2669	MEAN_INTENSITY_CH1
5699.99	0.0263247	3	2669	MEAN_INTENSITY_CH1
5999.99	0.0184718	3	2669	MEAN_INTENSITY_CH1
6299.99	0.0103059	3	2669	MEAN_INTENSITY_CH1
6599.99	0.00943702	3	2669	MEAN_INTENSITY_CH1
6899.99	-0.0303201	4	2669	MEAN_INTENSITY_CH1
7199.99	-0.099582	4	2669	MEAN_INTENSITY_CH1
7499.99	-0.0488598	4	2669	MEAN_INTENSITY_CH1
7799.99	-0.020192	4	2669	MEAN_INTENSITY_CH1
8099.99	-0.0274266	4	2669	MEAN_INTENSITY_CH1
8399.99	-0.0426812	4	2669	MEAN_INTENSITY_CH1
8699.99	-0.0728192	5	2669	MEAN_INTENSITY_CH1
8999.99	-0.131006	5	2669	MEAN_INTENSITY_CH1
9299.99	0.032964	5	2669	MEAN_INTENSITY_CH1
9599.99	0.168654	5	2669	MEAN_INTENSITY_CH1
9899.99	0.115739	6	2669	MEAN_INTENSITY_CH1
10200	0.0647766	6	2669	MEAN_INTENSITY_CH1
10500	0.0363776	6	2669	MEAN_INTENSITY_CH1
10800	-0.0154566	6	2669	MEAN_INTENSITY_CH1
11100	-0.03882	6	2669	MEAN_INTENSITY_CH1
11400	0.0558858	6	2669	MEAN_INTENSITY_CH1
11700	-0.0261943	7	2669	MEAN_INTENSITY_CH1
12000	-0.0562355	7	2669	MEAN_INTENSITY_CH1
12300	-0.0800726	7	2669	MEAN_INTENSITY_CH1
12600	-0.09144	7	2669	MEAN_INTENSITY_CH1
12900	-0.0719421	7	2669	MEAN_INTENSITY_CH1
13200	-0.0295498	7	2669	MEAN_INTENSITY_CH1
13500	-0.0470271	7	2669	MEAN_INTENSITY_CH1
13800	-0.0476513	7	2669	MEAN_INTENSITY_CH1
14100	0.0172156	8	2669	MEAN_INTENSITY_CH1
14400	-0.021465	8	2669	MEAN_INTENSITY_CH1
14700	-0.0576458	8	2669	MEAN_INTENSITY_CH1
15000	-0.0713002	8	2669	MEAN_INTENSITY_CH1
15300	-0.0919708	9	2669	MEAN_INTENSITY_CH1
15600	-0.101873	9	2669	MEAN_INTENSITY_CH1
15900	-0.115784	9	2669	MEAN_INTENSITY_CH1
16200	-0.129847	9	2669	MEAN_INTENSITY_CH1
16500	-0.143349	9	2669	MEAN_INTENSITY_CH1
16800	-0.135057	9	2669	MEAN_INTENSITY_CH1
17100	-0.12487	9	2669	MEAN_INTENSITY_CH1
17400	-0.106499	10	2669	MEAN_INTENSITY_CH1
17700	-0.082313	10	2669	MEAN_INTENSITY_CH1
18000	-0.10247	10	2669	MEAN_INTENSITY_CH1
18300	-0.109564	10	2669	MEAN_INTENSITY_CH1
18600	-0.111905	10	2669	MEAN_INTENSITY_CH1
18900	-0.0994661	10	2669	MEAN_INTENSITY_CH1
21000	-0.079811	13	2669	MEAN_INTENSITY_CH1
21300	-0.0660019	13	2669	MEAN_INTENSITY_CH1
21600	-0.058772	13	2669	MEAN_INTENSITY_CH1
21900	-0.0627758	13	2669	MEAN_INTENSITY_CH1
22200	-0.0632103	13	2669	MEAN_INTENSITY_CH1
23100	-0.0552994	15	2669	MEAN_INTENSITY_CH1
23400	-0.0526575	15	2669	MEAN_INTENSITY_CH1
23700	-0.0504245	15	2669	MEAN_INTENSITY_CH1
24000	-0.0502163	15	2669	MEAN_INTENSITY_CH1
24300	-0.048653	15	2669	MEAN_INTENSITY_CH1
24600	-0.0543296	15	2669	MEAN_INTENSITY_CH1
24900	-0.059016	15	2669	MEAN_INTENSITY_CH1
25200	-0.0565035	15	2669	MEAN_INTENSITY_CH1
25500	-0.0574996	15	2669	MEAN_INTENSITY_CH1
25800	-0.0576065	15	2669	MEAN_INTENSITY_CH1
26100	-0.0543813	16	2669	MEAN_INTENSITY_CH1
26400	-0.0574761	16	2669	MEAN_INTENSITY_CH1
26700	-0.0546462	16	2669	MEAN_INTENSITY_CH1
27000	-0.0375929	16	2669	MEAN_INTENSITY_CH1
27300	-0.0283396	16	2669	MEAN_INTENSITY_CH1
27600	-0.0209709	16	2669	MEAN_INTENSITY_CH1
27900	-0.0119792	16	2669	MEAN_INTENSITY_CH1
28200	-0.00395889	17	2669	MEAN_INTENSITY_CH1
28500	0.00353787	17	2669	MEAN_INTENSITY_CH1
28800	0.0116095	17	2669	MEAN_INTENSITY_CH1
29100	0.0161683	17	2669	MEAN_INTENSITY_CH1
29400	0.0195268	18	2669	MEAN_INTENSITY_CH1
29700	0.0219398	18	2669	MEAN_INTENSITY_CH1
30000	0.0234484	18	2669	MEAN_INTENSITY_CH1
30300	0.024778	18	2669	MEAN_INTENSITY_CH1
30600	0.0254763	18	2669	MEAN_INTENSITY_CH1
30900	0.0252913	18	2669	MEAN_INTENSITY_CH1
31200	0.0243358	18	2669	MEAN_INTENSITY_CH1
31500	0.0225597	18	2669	MEAN_INTENSITY_CH1
31800	0.0202196	18	2669	MEAN_INTENSITY_CH1
32100	0.0179713	18	2669	MEAN_INTENSITY_CH1
32400	0.0157208	18	2669	MEAN_INTENSITY_CH1
32700	0.0137818	18	2669	MEAN_INTENSITY_CH1
33000	0.0114074	18	2669	MEAN_INTENSITY_CH1
33300	0.00868444	18	2669	MEAN_INTENSITY_CH1
33600	0.00589218	18	2669	MEAN_INTENSITY_CH1
33900	0.00271493	18	2669	MEAN_INTENSITY_CH1
899.999	0.190766	1	2688	MEAN_INTENSITY_CH1
1200	0.122329	1	2688	MEAN_INTENSITY_CH1
1500	0.150296	1	2688	MEAN_INTENSITY_CH1
1800	0.18702	1	2688	MEAN_INTENSITY_CH1
2100	0.174956	1	2688	MEAN_INTENSITY_CH1
2400	0.211657	1	2688	MEAN_INTENSITY_CH1
2700	0.271777	1	2688	MEAN_INTENSITY_CH1
3000	0.106058	1	2688	MEAN_INTENSITY_CH1
3300	0.0348795	2	2688	MEAN_INTENSITY_CH1
3600	0.0666566	2	2688	MEAN_INTENSITY_CH1
3899.99	0.0180627	2	2688	MEAN_INTENSITY_CH1
4199.99	0.0771677	2	2688	MEAN_INTENSITY_CH1
4499.99	0.0821737	2	2688	MEAN_INTENSITY_CH1
4799.99	-0.0801908	2	2688	MEAN_INTENSITY_CH1
5099.99	-0.0433518	2	2688	MEAN_INTENSITY_CH1
5399.99	-0.0229876	2	2688	MEAN_INTENSITY_CH1
5699.99	-0.0569894	3	2688	MEAN_INTENSITY_CH1
5999.99	-0.0693964	3	2688	MEAN_INTENSITY_CH1
6299.99	-0.0474592	3	2688	MEAN_INTENSITY_CH1
6599.99	-0.0832744	3	2688	MEAN_INTENSITY_CH1
6899.99	-0.0099757	4	2688	MEAN_INTENSITY_CH1
7199.99	0.00375988	4	2688	MEAN_INTENSITY_CH1
7499.99	-0.118803	4	2688	MEAN_INTENSITY_CH1
7799.99	-0.0641385	4	2688	MEAN_INTENSITY_CH1
8099.99	-0.0985249	4	2688	MEAN_INTENSITY_CH1
9299.99	-0.113757	6	2688	MEAN_INTENSITY_CH1
9599.99	-0.0712948	6	2688	MEAN_INTENSITY_CH1
9899.99	-0.0573056	6	2688	MEAN_INTENSITY_CH1
10200	-0.0874462	6	2688	MEAN_INTENSITY_CH1
10500	-0.0293817	6	2688	MEAN_INTENSITY_CH1
10800	-0.0152048	6	2688	MEAN_INTENSITY_CH1
11100	-0.0187496	6	2688	MEAN_INTENSITY_CH1
11400	-0.0136644	6	2688	MEAN_INTENSITY_CH1
15300	0.131823	11	2688	MEAN_INTENSITY_CH1
15600	0.103922	11	2688	MEAN_INTENSITY_CH1
15900	0.0967378	11	2688	MEAN_INTENSITY_CH1
16200	0.0866376	11	2688	MEAN_INTENSITY_CH1
16500	0.0627767	12	2688	MEAN_INTENSITY_CH1
16800	0.0253914	12	2688	MEAN_INTENSITY_CH1
17100	-0.00145163	12	2688	MEAN_INTENSITY_CH1
17400	-0.0255444	12	2688	MEAN_INTENSITY_CH1
17700	-0.0423563	12	2688	MEAN_INTENSITY_CH1
18000	-0.0525665	12	2688	MEAN_INTENSITY_CH1
18300	-0.0627038	13	2688	MEAN_INTENSITY_CH1
18600	-0.0823562	13	2688	MEAN_INTENSITY_CH1
18900	-0.0977921	13	2688	MEAN_INTENSITY_CH1
19200	-0.108534	13	2688	MEAN_INTENSITY_CH1
19500	-0.12526	13	2688	MEAN_INTENSITY_CH1
19800	-0.120851	13	2688	MEAN_INTENSITY_CH1
20100	-0.10787	13	2688	MEAN_INTENSITY_CH1
20400	-0.112025	14	2688	MEAN_INTENSITY_CH1
20700	-0.117564	14	2688	MEAN_INTENSITY_CH1
21000	-0.124917	14	2688	MEAN_INTENSITY_CH1
21300	-0.133573	14	2688	MEAN_INTENSITY_CH1
21600	-0.134294	14	2688	MEAN_INTENSITY_CH1
21900	-0.128357	15	2688	MEAN_INTENSITY_CH1
22200	-0.117754	15	2688	MEAN_INTENSITY_CH1
22500	-0.106141	15	2688	MEAN_INTENSITY_CH1
22800	-0.0895617	15	2688	MEAN_INTENSITY_CH1
23100	-0.0882178	15	2688	MEAN_INTENSITY_CH1
23400	-0.0784366	16	2688	MEAN_INTENSITY_CH1
23700	-0.0688094	16	2688	MEAN_INTENSITY_CH1
24000	-0.0729389	16	2688	MEAN_INTENSITY_CH1
24300	-0.0761187	16	2688	MEAN_INTENSITY_CH1
24600	-0.0776212	16	2688	MEAN_INTENSITY_CH1
24900	-0.0772456	17	2688	MEAN_INTENSITY_CH1
25200	-0.0782518	17	2688	MEAN_INTENSITY_CH1
25500	-0.0731823	17	2688	MEAN_INTENSITY_CH1
26100	-0.0743604	17	2688	MEAN_INTENSITY_CH1
26400	-0.0768405	17	2688	MEAN_INTENSITY_CH1
26700	-0.0786641	17	2688	MEAN_INTENSITY_CH1
27000	-0.0784522	18	2688	MEAN_INTENSITY_CH1
27300	-0.0604424	18	2688	MEAN_INTENSITY_CH1
27600	-0.0485663	18	2688	MEAN_INTENSITY_CH1
27900	-0.0397286	18	2688	MEAN_INTENSITY_CH1
29700	0.00527132	21	2688	MEAN_INTENSITY_CH1
30000	0.00945529	21	2688	MEAN_INTENSITY_CH1
30300	0.0131132	21	2688	MEAN_INTENSITY_CH1
30600	0.0154215	21	2688	MEAN_INTENSITY_CH1
30900	0.0169144	21	2688	MEAN_INTENSITY_CH1
31200	0.0183299	21	2688	MEAN_INTENSITY_CH1
31500	0.0188677	22	2688	MEAN_INTENSITY_CH1
31800	0.0187204	22	2688	MEAN_INTENSITY_CH1
32100	0.0175677	22	2688	MEAN_INTENSITY_CH1
32400	0.0160678	22	2688	MEAN_INTENSITY_CH1
32700	0.0145301	22	2688	MEAN_INTENSITY_CH1
33000	0.0130612	22	2688	MEAN_INTENSITY_CH1
899.999	0.224968	1	2704	MEAN_INTENSITY_CH1
1200	0.21125	1	2704	MEAN_INTENSITY_CH1
1500	0.205862	1	2704	MEAN_INTENSITY_CH1
1800	0.146994	1	2704	MEAN_INTENSITY_CH1
2100	-0.00109949	1	2704	MEAN_INTENSITY_CH1
2400	-0.020871	1	2704	MEAN_INTENSITY_CH1
2700	0.0691078	1	2704	MEAN_INTENSITY_CH1
3000	0.0314061	1	2704	MEAN_INTENSITY_CH1
3300	0.0489229	2	2704	MEAN_INTENSITY_CH1
3600	0.113276	2	2704	MEAN_INTENSITY_CH1
3899.99	0.16101	2	2704	MEAN_INTENSITY_CH1
4199.99	0.180387	2	2704	MEAN_INTENSITY_CH1
4499.99	0.173875	2	2704	MEAN_INTENSITY_CH1
4799.99	0.2591	2	2704	MEAN_INTENSITY_CH1
5099.99	0.204305	2	2704	MEAN_INTENSITY_CH1
5399.99	0.0747836	2	2704	MEAN_INTENSITY_CH1
5699.99	0.0678641	3	2704	MEAN_INTENSITY_CH1
5999.99	0.0635335	3	2704	MEAN_INTENSITY_CH1
6299.99	0.0468827	3	2704	MEAN_INTENSITY_CH1
6599.99	0.0816241	3	2704	MEAN_INTENSITY_CH1
6899.99	0.0061901	4	2704	MEAN_INTENSITY_CH1
7199.99	-0.117023	4	2704	MEAN_INTENSITY_CH1
7499.99	-0.0532796	4	2704	MEAN_INTENSITY_CH1
7799.99	-0.00941677	4	2704	MEAN_INTENSITY_CH1
8099.99	-0.0608959	4	2704	MEAN_INTENSITY_CH1
8399.99	-0.0314025	4	2704	MEAN_INTENSITY_CH1
8699.99	-0.0634499	5	2704	MEAN_INTENSITY_CH1
8999.99	-0.0835747	5	2704	MEAN_INTENSITY_CH1
9299.99	0.0655261	5	2704	MEAN_INTENSITY_CH1
9599.99	0.162342	5	2704	MEAN_INTENSITY_CH1
9899.99	0.114151	6	2704	MEAN_INTENSITY_CH1
10200	0.11253	6	2704	MEAN_INTENSITY_CH1
10500	0.100771	6	2704	MEAN_INTENSITY_CH1
10800	0.0402879	6	2704	MEAN_INTENSITY_CH1
11100	0.0337938	6	2704	MEAN_INTENSITY_CH1
11400	-0.0347025	6	2704	MEAN_INTENSITY_CH1
11700	-0.0513819	7	2704	MEAN_INTENSITY_CH1
12000	-0.0830487	7	2704	MEAN_INTENSITY_CH1
12300	-0.0887578	7	2704	MEAN_INTENSITY_CH1
12600	-0.0565357	7	2704	MEAN_INTENSITY_CH1
12900	-0.0955334	7	2704	MEAN_INTENSITY_CH1
13200	-0.0686202	7	2704	MEAN_INTENSITY_CH1
13500	-0.0359478	7	2704	MEAN_INTENSITY_CH1
13800	-0.037552	7	2704	MEAN_INTENSITY_CH1
14100	-0.0548639	8	2704	MEAN_INTENSITY_CH1
14400	-0.00165865	8	2704	MEAN_INTENSITY_CH1
14700	-0.0249442	8	2704	MEAN_INTENSITY_CH1
15000	-0.0461393	8	2704	MEAN_INTENSITY_CH1
15300	-0.0523191	9	2704	MEAN_INTENSITY_CH1
15600	-0.0757479	9	2704	MEAN_INTENSITY_CH1
15900	-0.0574552	9	2704	MEAN_INTENSITY_CH1
16200	-0.092624	9	2704	MEAN_INTENSITY_CH1
16500	-0.116804	9	2704	MEAN_INTENSITY_CH1
16800	-0.110402	9	2704	MEAN_INTENSITY_CH1
17100	-0.0838266	9	2704	MEAN_INTENSITY_CH1
18000	-0.126816	11	2704	MEAN_INTENSITY_CH1
18300	-0.131739	11	2704	MEAN_INTENSITY_CH1
18600	-0.0922289	11	2704	MEAN_INTENSITY_CH1
18900	-0.0960976	11	2704	MEAN_INTENSITY_CH1
19200	-0.135025	11	2704	MEAN_INTENSITY_CH1
19500	-0.134383	12	2704	MEAN_INTENSITY_CH1
19800	-0.121143	12	2704	MEAN_INTENSITY_CH1
20100	-0.0949169	12	2704	MEAN_INTENSITY_CH1
20400	-0.101581	12	2704	MEAN_INTENSITY_CH1
21300	-0.102184	14	2704	MEAN_INTENSITY_CH1
21600	-0.0794905	14	2704	MEAN_INTENSITY_CH1
21900	-0.0825817	14	2704	MEAN_INTENSITY_CH1
22200	-0.0753393	14	2704	MEAN_INTENSITY_CH1
22500	-0.0572378	14	2704	MEAN_INTENSITY_CH1
23700	-0.0524714	16	2704	MEAN_INTENSITY_CH1
24000	-0.0721048	16	2704	MEAN_INTENSITY_CH1
24300	-0.0562211	16	2704	MEAN_INTENSITY_CH1
24600	-0.0814453	16	2704	MEAN_INTENSITY_CH1
24900	-0.083407	16	2704	MEAN_INTENSITY_CH1
25200	-0.0685825	16	2704	MEAN_INTENSITY_CH1
27300	-0.0239272	19	2704	MEAN_INTENSITY_CH1
27600	-0.037213	19	2704	MEAN_INTENSITY_CH1
27900	-0.0222942	19	2704	MEAN_INTENSITY_CH1
28200	0.00239956	19	2704	MEAN_INTENSITY_CH1
28500	-0.0142415	19	2704	MEAN_INTENSITY_CH1
28800	-0.0233645	20	2704	MEAN_INTENSITY_CH1
29100	-0.00689082	20	2704	MEAN_INTENSITY_CH1
29400	-0.00188816	20	2704	MEAN_INTENSITY_CH1
29700	-0.000713205	20	2704	MEAN_INTENSITY_CH1
30000	0.0033574	20	2704	MEAN_INTENSITY_CH1
30300	0.00744373	20	2704	MEAN_INTENSITY_CH1
30600	0.0111644	20	2704	MEAN_INTENSITY_CH1
30900	0.0121882	20	2704	MEAN_INTENSITY_CH1
31200	0.0124785	20	2704	MEAN_INTENSITY_CH1
31500	0.0120496	20	2704	MEAN_INTENSITY_CH1
31800	0.0122525	20	2704	MEAN_INTENSITY_CH1
32100	0.013529	20	2704	MEAN_INTENSITY_CH1
32400	0.0124405	20	2704	MEAN_INTENSITY_CH1
32700	0.0119924	20	2704	MEAN_INTENSITY_CH1
33900	0.00437375	22	2704	MEAN_INTENSITY_CH1
34200	0.00168117	22	2704	MEAN_INTENSITY_CH1
34500	0.00892703	22	2704	MEAN_INTENSITY_CH1
34800	0.00696424	22	2704	MEAN_INTENSITY_CH1
35100	0.00470421	22	2704	MEAN_INTENSITY_CH1
35400	0.00399464	22	2704	MEAN_INTENSITY_CH1
899.999	0.179999	1	2708	MEAN_INTENSITY_CH1
1200	0.174201	1	2708	MEAN_INTENSITY_CH1
1500	0.290839	1	2708	MEAN_INTENSITY_CH1
1800	0.384917	1	2708	MEAN_INTENSITY_CH1
2100	0.212898	1	2708	MEAN_INTENSITY_CH1
2400	0.119521	1	2708	MEAN_INTENSITY_CH1
2700	0.098051	1	2708	MEAN_INTENSITY_CH1
3000	0.0781392	1	2708	MEAN_INTENSITY_CH1
3300	0.0955999	2	2708	MEAN_INTENSITY_CH1
3600	0.15413	2	2708	MEAN_INTENSITY_CH1
3899.99	0.133092	2	2708	MEAN_INTENSITY_CH1
4199.99	0.204751	2	2708	MEAN_INTENSITY_CH1
4499.99	0.175106	2	2708	MEAN_INTENSITY_CH1
4799.99	0.0724131	2	2708	MEAN_INTENSITY_CH1
5099.99	0.0463414	2	2708	MEAN_INTENSITY_CH1
5399.99	0.0407787	2	2708	MEAN_INTENSITY_CH1
5699.99	0.0599564	3	2708	MEAN_INTENSITY_CH1
5999.99	0.0706093	3	2708	MEAN_INTENSITY_CH1
6299.99	0.00863599	3	2708	MEAN_INTENSITY_CH1
6599.99	0.0229649	3	2708	MEAN_INTENSITY_CH1
6899.99	0.0206366	4	2708	MEAN_INTENSITY_CH1
7199.99	-0.0809524	4	2708	MEAN_INTENSITY_CH1
7499.99	-0.0455793	4	2708	MEAN_INTENSITY_CH1
7799.99	-0.00222508	4	2708	MEAN_INTENSITY_CH1
8099.99	-0.00692082	4	2708	MEAN_INTENSITY_CH1
8399.99	0.0026664	4	2708	MEAN_INTENSITY_CH1
8699.99	-0.0158251	5	2708	MEAN_INTENSITY_CH1
8999.99	-0.0893152	5	2708	MEAN_INTENSITY_CH1
9299.99	0.0651708	5	2708	MEAN_INTENSITY_CH1
9599.99	0.170307	5	2708	MEAN_INTENSITY_CH1
9899.99	0.121649	6	2708	MEAN_INTENSITY_CH1
10200	0.0877081	6	2708	MEAN_INTENSITY_CH1
10500	0.0555996	6	2708	MEAN_INTENSITY_CH1
10800	-0.0156372	6	2708	MEAN_INTENSITY_CH1
11100	0.0221899	6	2708	MEAN_INTENSITY_CH1
11400	0.0607272	6	2708	MEAN_INTENSITY_CH1
11700	0.000718502	7	2708	MEAN_INTENSITY_CH1
12000	-0.0097631	7	2708	MEAN_INTENSITY_CH1
12300	-0.0482406	7	2708	MEAN_INTENSITY_CH1
12600	-0.0821797	7	2708	MEAN_INTENSITY_CH1
12900	-0.0468221	7	2708	MEAN_INTENSITY_CH1
13200	-0.0800025	7	2708	MEAN_INTENSITY_CH1
13500	-0.0520374	7	2708	MEAN_INTENSITY_CH1
13800	0.0197432	7	2708	MEAN_INTENSITY_CH1
14100	-0.0613041	8	2708	MEAN_INTENSITY_CH1
14400	-0.0703571	8	2708	MEAN_INTENSITY_CH1
14700	-0.0944341	8	2708	MEAN_INTENSITY_CH1
15000	-0.108041	8	2708	MEAN_INTENSITY_CH1
15300	-0.117205	9	2708	MEAN_INTENSITY_CH1
15600	-0.139687	9	2708	MEAN_INTENSITY_CH1
15900	-0.124716	9	2708	MEAN_INTENSITY_CH1
16200	-0.120686	9	2708	MEAN_INTENSITY_CH1
16500	-0.158245	9	2708	MEAN_INTENSITY_CH1
16800	-0.150905	9	2708	MEAN_INTENSITY_CH1
17100	-0.160801	9	2708	MEAN_INTENSITY_CH1
17400	-0.158199	10	2708	MEAN_INTENSITY_CH1
17700	-0.128806	10	2708	MEAN_INTENSITY_CH1
18000	-0.0636807	10	2708	MEAN_INTENSITY_CH1
18300	-0.106452	10	2708	MEAN_INTENSITY_CH1
18600	-0.14847	10	2708	MEAN_INTENSITY_CH1
18900	-0.139972	10	2708	MEAN_INTENSITY_CH1
20700	-0.0808478	13	2708	MEAN_INTENSITY_CH1
21000	-0.0788907	13	2708	MEAN_INTENSITY_CH1
21300	-0.063294	13	2708	MEAN_INTENSITY_CH1
21600	-0.0727954	13	2708	MEAN_INTENSITY_CH1
21900	-0.0727194	13	2708	MEAN_INTENSITY_CH1
22200	-0.0739286	13	2708	MEAN_INTENSITY_CH1
22500	-0.0726047	13	2708	MEAN_INTENSITY_CH1
22800	-0.0660102	13	2708	MEAN_INTENSITY_CH1
23100	-0.0620194	14	2708	MEAN_INTENSITY_CH1
23400	-0.0617946	14	2708	MEAN_INTENSITY_CH1
23700	-0.0597098	14	2708	MEAN_INTENSITY_CH1
24000	-0.0629757	14	2708	MEAN_INTENSITY_CH1
24300	-0.0669606	14	2708	MEAN_INTENSITY_CH1
24600	-0.067773	14	2708	MEAN_INTENSITY_CH1
24900	-0.0668458	14	2708	MEAN_INTENSITY_CH1
25200	-0.0794584	14	2708	MEAN_INTENSITY_CH1
25500	-0.0643099	14	2708	MEAN_INTENSITY_CH1
25800	-0.0607082	15	2708	MEAN_INTENSITY_CH1
26100	-0.0559169	15	2708	MEAN_INTENSITY_CH1
26400	-0.0547792	15	2708	MEAN_INTENSITY_CH1
26700	-0.0572551	15	2708	MEAN_INTENSITY_CH1
27000	-0.0683311	16	2708	MEAN_INTENSITY_CH1
27300	-0.0369237	16	2708	MEAN_INTENSITY_CH1
27600	-0.0161153	16	2708	MEAN_INTENSITY_CH1
27900	-0.024806	16	2708	MEAN_INTENSITY_CH1
28200	-0.0217638	16	2708	MEAN_INTENSITY_CH1
899.999	0.22167	1	2751	MEAN_INTENSITY_CH1
1200	0.225866	1	2751	MEAN_INTENSITY_CH1
1500	0.257309	1	2751	MEAN_INTENSITY_CH1
1800	0.430282	1	2751	MEAN_INTENSITY_CH1
2100	0.323036	1	2751	MEAN_INTENSITY_CH1
2400	0.291671	1	2751	MEAN_INTENSITY_CH1
2700	0.126545	1	2751	MEAN_INTENSITY_CH1
3000	0.0205292	1	2751	MEAN_INTENSITY_CH1
3300	0.00523752	2	2751	MEAN_INTENSITY_CH1
3600	0.0927629	2	2751	MEAN_INTENSITY_CH1
3899.99	0.0169673	2	2751	MEAN_INTENSITY_CH1
4199.99	0.0625493	2	2751	MEAN_INTENSITY_CH1
4499.99	-0.0766502	2	2751	MEAN_INTENSITY_CH1
4799.99	-0.0930728	2	2751	MEAN_INTENSITY_CH1
5099.99	-0.146715	2	2751	MEAN_INTENSITY_CH1
5399.99	-0.0883653	2	2751	MEAN_INTENSITY_CH1
7199.99	-0.121417	5	2751	MEAN_INTENSITY_CH1
7499.99	-0.119804	5	2751	MEAN_INTENSITY_CH1
7799.99	-0.0861241	5	2751	MEAN_INTENSITY_CH1
8099.99	-0.13283	5	2751	MEAN_INTENSITY_CH1
8399.99	-0.0272544	6	2751	MEAN_INTENSITY_CH1
8699.99	-0.0787875	6	2751	MEAN_INTENSITY_CH1
8999.99	-0.0647612	6	2751	MEAN_INTENSITY_CH1
9299.99	-0.0335561	6	2751	MEAN_INTENSITY_CH1
9599.99	0.0760224	7	2751	MEAN_INTENSITY_CH1
9899.99	0.0125095	7	2751	MEAN_INTENSITY_CH1
10200	-0.00019731	7	2751	MEAN_INTENSITY_CH1
10500	-0.0593216	7	2751	MEAN_INTENSITY_CH1
10800	-0.0390839	7	2751	MEAN_INTENSITY_CH1
11100	0.0476376	7	2751	MEAN_INTENSITY_CH1
18000	-0.0641202	16	2751	MEAN_INTENSITY_CH1
18300	-0.107902	16	2751	MEAN_INTENSITY_CH1
18600	-0.0749182	16	2751	MEAN_INTENSITY_CH1
18900	-0.0635392	16	2751	MEAN_INTENSITY_CH1
19200	-0.0940322	16	2751	MEAN_INTENSITY_CH1
19500	-0.0787752	17	2751	MEAN_INTENSITY_CH1
19800	-0.0789699	17	2751	MEAN_INTENSITY_CH1
20100	-0.0719445	17	2751	MEAN_INTENSITY_CH1
20400	-0.0688235	17	2751	MEAN_INTENSITY_CH1
22200	-0.0314026	20	2751	MEAN_INTENSITY_CH1
22500	-0.0313116	20	2751	MEAN_INTENSITY_CH1
22800	-0.0595943	20	2751	MEAN_INTENSITY_CH1
23100	-0.0784826	20	2751	MEAN_INTENSITY_CH1
23400	-0.0843024	21	2751	MEAN_INTENSITY_CH1
23700	-0.0813473	21	2751	MEAN_INTENSITY_CH1
24000	-0.0660322	21	2751	MEAN_INTENSITY_CH1
24300	-0.0578193	21	2751	MEAN_INTENSITY_CH1
24600	-0.0638867	22	2751	MEAN_INTENSITY_CH1
24900	-0.0789227	22	2751	MEAN_INTENSITY_CH1
25200	-0.0653372	22	2751	MEAN_INTENSITY_CH1
25500	-0.0708945	22	2751	MEAN_INTENSITY_CH1
26400	-8.89252e-05	24	2751	MEAN_INTENSITY_CH1
26700	0.0279555	24	2751	MEAN_INTENSITY_CH1
27000	0.000646722	24	2751	MEAN_INTENSITY_CH1
27300	-0.0167694	24	2751	MEAN_INTENSITY_CH1
28200	0.00909478	26	2751	MEAN_INTENSITY_CH1
28500	0.0105753	26	2751	MEAN_INTENSITY_CH1
28800	0.0113447	26	2751	MEAN_INTENSITY_CH1
29100	0.0133122	26	2751	MEAN_INTENSITY_CH1
29400	0.0146498	26	2751	MEAN_INTENSITY_CH1
29700	0.0163427	26	2751	MEAN_INTENSITY_CH1
30000	0.0175792	26	2751	MEAN_INTENSITY_CH1
30300	0.0183406	26	2751	MEAN_INTENSITY_CH1
32700	0.0107211	30	2751	MEAN_INTENSITY_CH1
33000	0.00810434	30	2751	MEAN_INTENSITY_CH1
33300	0.00312277	30	2751	MEAN_INTENSITY_CH1
33600	-0.00124935	30	2751	MEAN_INTENSITY_CH1
33900	-0.00415707	30	2751	MEAN_INTENSITY_CH1
34200	-0.00701863	30	2751	MEAN_INTENSITY_CH1
34500	0.00344645	31	2751	MEAN_INTENSITY_CH1
34800	0.00990063	31	2751	MEAN_INTENSITY_CH1
35100	0.00734945	31	2751	MEAN_INTENSITY_CH1
35400	0.00414616	31	2751	MEAN_INTENSITY_CH1
35700	0.00119914	31	2751	MEAN_INTENSITY_CH1
899.999	0.228733	1	2753	MEAN_INTENSITY_CH1
1200	0.250573	1	2753	MEAN_INTENSITY_CH1
1500	0.264046	1	2753	MEAN_INTENSITY_CH1
1800	0.421793	1	2753	MEAN_INTENSITY_CH1
2100	0.313833	1	2753	MEAN_INTENSITY_CH1
2400	0.282227	1	2753	MEAN_INTENSITY_CH1
2700	0.116716	1	2753	MEAN_INTENSITY_CH1
3000	0.00973705	1	2753	MEAN_INTENSITY_CH1
3300	-0.00573498	2	2753	MEAN_INTENSITY_CH1
3600	0.0822458	2	2753	MEAN_INTENSITY_CH1
3899.99	0.00623926	2	2753	MEAN_INTENSITY_CH1
4199.99	0.0518386	2	2753	MEAN_INTENSITY_CH1
4499.99	-0.0877057	2	2753	MEAN_INTENSITY_CH1
4799.99	-0.103749	2	2753	MEAN_INTENSITY_CH1
5099.99	-0.157772	2	2753	MEAN_INTENSITY_CH1
5399.99	-0.099604	2	2753	MEAN_INTENSITY_CH1
7199.99	-0.131945	5	2753	MEAN_INTENSITY_CH1
7499.99	-0.130574	5	2753	MEAN_INTENSITY_CH1
7799.99	-0.0964082	5	2753	MEAN_INTENSITY_CH1
8099.99	-0.140885	5	2753	MEAN_INTENSITY_CH1
8399.99	-0.0356369	6	2753	MEAN_INTENSITY_CH1
8699.99	-0.0890831	6	2753	MEAN_INTENSITY_CH1
8999.99	-0.0751923	6	2753	MEAN_INTENSITY_CH1
9299.99	-0.0437057	6	2753	MEAN_INTENSITY_CH1
9599.99	0.0728323	7	2753	MEAN_INTENSITY_CH1
9899.99	0.00648271	7	2753	MEAN_INTENSITY_CH1
10200	-0.0110103	7	2753	MEAN_INTENSITY_CH1
10500	-0.0694608	7	2753	MEAN_INTENSITY_CH1
10800	-0.0489604	7	2753	MEAN_INTENSITY_CH1
11100	0.0371482	7	2753	MEAN_INTENSITY_CH1
18000	-0.0327024	16	2753	MEAN_INTENSITY_CH1
18300	-0.0842692	16	2753	MEAN_INTENSITY_CH1
18600	-0.0720121	16	2753	MEAN_INTENSITY_CH1
18900	-0.0543524	16	2753	MEAN_INTENSITY_CH1
19200	-0.0801165	16	2753	MEAN_INTENSITY_CH1
19500	-0.0774853	17	2753	MEAN_INTENSITY_CH1
19800	-0.065383	17	2753	MEAN_INTENSITY_CH1
20100	-0.0534914	17	2753	MEAN_INTENSITY_CH1
20400	-0.0667422	17	2753	MEAN_INTENSITY_CH1
22200	-0.0304211	20	2753	MEAN_INTENSITY_CH1
22500	-0.0327535	20	2753	MEAN_INTENSITY_CH1
22800	-0.0611061	20	2753	MEAN_INTENSITY_CH1
23100	-0.0791686	20	2753	MEAN_INTENSITY_CH1
23400	-0.0792048	21	2753	MEAN_INTENSITY_CH1
23700	-0.0754867	21	2753	MEAN_INTENSITY_CH1
24000	-0.068874	21	2753	MEAN_INTENSITY_CH1
24300	-0.0654522	21	2753	MEAN_INTENSITY_CH1
24600	-0.072431	22	2753	MEAN_INTENSITY_CH1
24900	-0.087813	22	2753	MEAN_INTENSITY_CH1
25200	-0.070019	22	2753	MEAN_INTENSITY_CH1
25500	-0.0720092	22	2753	MEAN_INTENSITY_CH1
26400	0.00133942	24	2753	MEAN_INTENSITY_CH1
26700	0.0285495	24	2753	MEAN_INTENSITY_CH1
27000	-0.00447371	24	2753	MEAN_INTENSITY_CH1
27300	-0.0211118	24	2753	MEAN_INTENSITY_CH1
28200	0.0317012	26	2753	MEAN_INTENSITY_CH1
28500	0.0290036	26	2753	MEAN_INTENSITY_CH1
28800	0.0288452	26	2753	MEAN_INTENSITY_CH1
29100	0.031635	26	2753	MEAN_INTENSITY_CH1
29400	0.0333915	26	2753	MEAN_INTENSITY_CH1
29700	0.0324294	26	2753	MEAN_INTENSITY_CH1
30000	0.0312945	26	2753	MEAN_INTENSITY_CH1
30300	0.0302335	26	2753	MEAN_INTENSITY_CH1
32700	0.00845173	30	2753	MEAN_INTENSITY_CH1
33000	0.00429356	30	2753	MEAN_INTENSITY_CH1
33300	-0.000852452	30	2753	MEAN_INTENSITY_CH1
33600	-0.00521081	30	2753	MEAN_INTENSITY_CH1
33900	-0.00829687	30	2753	MEAN_INTENSITY_CH1
34200	-0.0116767	30	2753	MEAN_INTENSITY_CH1
34500	-0.00191878	31	2753	MEAN_INTENSITY_CH1
34800	0.00394221	31	2753	MEAN_INTENSITY_CH1
35100	0.000960422	31	2753	MEAN_INTENSITY_CH1
35400	-0.00270709	31	2753	MEAN_INTENSITY_CH1
35700	-0.00164804	31	2753	MEAN_INTENSITY_CH1
899.999	0.23536	1	2766	MEAN_INTENSITY_CH1
1200	0.222519	1	2766	MEAN_INTENSITY_CH1
1500	0.265064	1	2766	MEAN_INTENSITY_CH1
1800	0.225669	1	2766	MEAN_INTENSITY_CH1
2100	0.0296315	1	2766	MEAN_INTENSITY_CH1
2400	0.00985938	1	2766	MEAN_INTENSITY_CH1
2700	0.116338	1	2766	MEAN_INTENSITY_CH1
3000	0.0946048	1	2766	MEAN_INTENSITY_CH1
3300	0.0635314	2	2766	MEAN_INTENSITY_CH1
3600	0.0780543	2	2766	MEAN_INTENSITY_CH1
3899.99	0.156374	2	2766	MEAN_INTENSITY_CH1
4199.99	0.230085	2	2766	MEAN_INTENSITY_CH1
4499.99	0.270155	2	2766	MEAN_INTENSITY_CH1
4799.99	0.269535	2	2766	MEAN_INTENSITY_CH1
5099.99	0.166468	2	2766	MEAN_INTENSITY_CH1
5399.99	0.0839233	2	2766	MEAN_INTENSITY_CH1
5699.99	0.11434	3	2766	MEAN_INTENSITY_CH1
5999.99	0.114453	3	2766	MEAN_INTENSITY_CH1
6299.99	0.0710128	3	2766	MEAN_INTENSITY_CH1
6599.99	0.0759961	3	2766	MEAN_INTENSITY_CH1
6899.99	0.0175059	4	2766	MEAN_INTENSITY_CH1
7199.99	-0.0764544	4	2766	MEAN_INTENSITY_CH1
7499.99	-0.0194565	4	2766	MEAN_INTENSITY_CH1
7799.99	0.0267596	4	2766	MEAN_INTENSITY_CH1
8099.99	-0.0192804	4	2766	MEAN_INTENSITY_CH1
8399.99	-0.0177527	4	2766	MEAN_INTENSITY_CH1
8699.99	-0.022569	5	2766	MEAN_INTENSITY_CH1
8999.99	-0.0389427	5	2766	MEAN_INTENSITY_CH1
9299.99	0.103169	5	2766	MEAN_INTENSITY_CH1
9599.99	0.200811	5	2766	MEAN_INTENSITY_CH1
9899.99	0.143014	6	2766	MEAN_INTENSITY_CH1
10200	0.14339	6	2766	MEAN_INTENSITY_CH1
10500	0.14287	6	2766	MEAN_INTENSITY_CH1
10800	0.0932951	6	2766	MEAN_INTENSITY_CH1
11100	0.0557653	6	2766	MEAN_INTENSITY_CH1
11400	0.000816424	6	2766	MEAN_INTENSITY_CH1
11700	-0.0347748	6	2766	MEAN_INTENSITY_CH1
12000	-0.0620937	6	2766	MEAN_INTENSITY_CH1
12300	-0.0581	6	2766	MEAN_INTENSITY_CH1
12600	-0.0806313	6	2766	MEAN_INTENSITY_CH1
12900	-0.112971	6	2766	MEAN_INTENSITY_CH1
13200	-0.117993	6	2766	MEAN_INTENSITY_CH1
13500	-0.10256	6	2766	MEAN_INTENSITY_CH1
13800	-0.0769956	6	2766	MEAN_INTENSITY_CH1
14100	-0.051546	6	2766	MEAN_INTENSITY_CH1
14400	-0.0272657	6	2766	MEAN_INTENSITY_CH1
14700	-0.0537933	6	2766	MEAN_INTENSITY_CH1
15000	-0.0530747	6	2766	MEAN_INTENSITY_CH1
15300	-0.0646942	7	2766	MEAN_INTENSITY_CH1
15600	-0.0776356	7	2766	MEAN_INTENSITY_CH1
15900	-0.110027	7	2766	MEAN_INTENSITY_CH1
16200	-0.133883	7	2766	MEAN_INTENSITY_CH1
16500	-0.145274	7	2766	MEAN_INTENSITY_CH1
16800	-0.139807	7	2766	MEAN_INTENSITY_CH1
17100	-0.126717	7	2766	MEAN_INTENSITY_CH1
18000	-0.139853	9	2766	MEAN_INTENSITY_CH1
18300	-0.128848	9	2766	MEAN_INTENSITY_CH1
18600	-0.12913	9	2766	MEAN_INTENSITY_CH1
18900	-0.137066	9	2766	MEAN_INTENSITY_CH1
19200	-0.130191	9	2766	MEAN_INTENSITY_CH1
20400	-0.116391	11	2766	MEAN_INTENSITY_CH1
20700	-0.11953	11	2766	MEAN_INTENSITY_CH1
21000	-0.113806	11	2766	MEAN_INTENSITY_CH1
21300	-0.102771	11	2766	MEAN_INTENSITY_CH1
29100	-0.0290623	13	2766	MEAN_INTENSITY_CH1
29400	-0.019589	13	2766	MEAN_INTENSITY_CH1
29700	-0.0128588	13	2766	MEAN_INTENSITY_CH1
30000	-0.00483746	13	2766	MEAN_INTENSITY_CH1
30300	0.000464539	13	2766	MEAN_INTENSITY_CH1
30600	0.00599436	13	2766	MEAN_INTENSITY_CH1
30900	0.00996014	13	2766	MEAN_INTENSITY_CH1
31200	0.0129587	13	2766	MEAN_INTENSITY_CH1
31500	0.0147914	13	2766	MEAN_INTENSITY_CH1
31800	0.0165674	13	2766	MEAN_INTENSITY_CH1
32100	0.0171116	13	2766	MEAN_INTENSITY_CH1
32400	0.0176459	14	2766	MEAN_INTENSITY_CH1
32700	0.0175796	14	2766	MEAN_INTENSITY_CH1
33000	0.0167368	14	2766	MEAN_INTENSITY_CH1
33300	0.0152394	14	2766	MEAN_INTENSITY_CH1
33600	0.0131886	14	2766	MEAN_INTENSITY_CH1
33900	0.0116537	14	2766	MEAN_INTENSITY_CH1
34200	0.00958488	14	2766	MEAN_INTENSITY_CH1
34500	0.00865708	15	2766	MEAN_INTENSITY_CH1
34800	0.00723173	15	2766	MEAN_INTENSITY_CH1
35100	0.00574071	15	2766	MEAN_INTENSITY_CH1
35400	0.00320248	15	2766	MEAN_INTENSITY_CH1
35700	0.00271109	15	2766	MEAN_INTENSITY_CH1
899.999	0.180528	1	2841	MEAN_INTENSITY_CH1
1200	0.16588	1	2841	MEAN_INTENSITY_CH1
1500	0.236014	1	2841	MEAN_INTENSITY_CH1
1800	0.302896	1	2841	MEAN_INTENSITY_CH1
2100	0.222432	1	2841	MEAN_INTENSITY_CH1
2400	0.0209114	1	2841	MEAN_INTENSITY_CH1
2700	0.0485173	1	2841	MEAN_INTENSITY_CH1
3000	0.107498	1	2841	MEAN_INTENSITY_CH1
3300	0.110833	2	2841	MEAN_INTENSITY_CH1
3600	0.161323	2	2841	MEAN_INTENSITY_CH1
3899.99	0.0640012	2	2841	MEAN_INTENSITY_CH1
4199.99	-0.000272001	2	2841	MEAN_INTENSITY_CH1
4499.99	-0.0225654	2	2841	MEAN_INTENSITY_CH1
4799.99	0.00333066	2	2841	MEAN_INTENSITY_CH1
5099.99	0.0717372	2	2841	MEAN_INTENSITY_CH1
5399.99	0.128214	2	2841	MEAN_INTENSITY_CH1
5699.99	0.117365	3	2841	MEAN_INTENSITY_CH1
5999.99	0.089062	3	2841	MEAN_INTENSITY_CH1
6299.99	0.0287921	3	2841	MEAN_INTENSITY_CH1
6599.99	-0.0680086	3	2841	MEAN_INTENSITY_CH1
6899.99	-0.106858	4	2841	MEAN_INTENSITY_CH1
7199.99	0.019791	4	2841	MEAN_INTENSITY_CH1
7499.99	0.0827931	4	2841	MEAN_INTENSITY_CH1
7799.99	0.0168016	4	2841	MEAN_INTENSITY_CH1
8099.99	0.0177763	4	2841	MEAN_INTENSITY_CH1
8399.99	-0.0260015	4	2841	MEAN_INTENSITY_CH1
8699.99	-0.0393855	5	2841	MEAN_INTENSITY_CH1
8999.99	0.133629	5	2841	MEAN_INTENSITY_CH1
9299.99	0.190291	5	2841	MEAN_INTENSITY_CH1
9599.99	0.112866	5	2841	MEAN_INTENSITY_CH1
9899.99	0.057058	5	2841	MEAN_INTENSITY_CH1
10200	0.0737307	6	2841	MEAN_INTENSITY_CH1
10500	0.0475233	6	2841	MEAN_INTENSITY_CH1
10800	0.0688303	6	2841	MEAN_INTENSITY_CH1
11100	0.163065	6	2841	MEAN_INTENSITY_CH1
12000	0.0152218	8	2841	MEAN_INTENSITY_CH1
12300	0.0200028	8	2841	MEAN_INTENSITY_CH1
12600	0.0351699	8	2841	MEAN_INTENSITY_CH1
12900	-0.00659942	8	2841	MEAN_INTENSITY_CH1
13200	-0.0419681	8	2841	MEAN_INTENSITY_CH1
13500	-0.0561996	8	2841	MEAN_INTENSITY_CH1
13800	-0.0700928	8	2841	MEAN_INTENSITY_CH1
14100	-0.0917241	8	2841	MEAN_INTENSITY_CH1
14400	-0.106678	8	2841	MEAN_INTENSITY_CH1
14700	-0.113629	8	2841	MEAN_INTENSITY_CH1
15000	-0.127453	8	2841	MEAN_INTENSITY_CH1
15300	-0.143079	8	2841	MEAN_INTENSITY_CH1
15600	-0.16145	8	2841	MEAN_INTENSITY_CH1
15900	-0.171215	8	2841	MEAN_INTENSITY_CH1
16200	-0.120675	8	2841	MEAN_INTENSITY_CH1
16500	-0.131814	8	2841	MEAN_INTENSITY_CH1
19800	-0.0649838	13	2841	MEAN_INTENSITY_CH1
20100	-0.0502695	13	2841	MEAN_INTENSITY_CH1
20400	-0.0616257	13	2841	MEAN_INTENSITY_CH1
20700	-0.0677377	13	2841	MEAN_INTENSITY_CH1
21000	-0.0601655	13	2841	MEAN_INTENSITY_CH1
21300	-0.0561284	13	2841	MEAN_INTENSITY_CH1
21600	-0.0577022	13	2841	MEAN_INTENSITY_CH1
21900	-0.0636101	13	2841	MEAN_INTENSITY_CH1
22200	-0.0704282	14	2841	MEAN_INTENSITY_CH1
22500	-0.0727195	14	2841	MEAN_INTENSITY_CH1
22800	-0.0759004	14	2841	MEAN_INTENSITY_CH1
23100	-0.0816462	14	2841	MEAN_INTENSITY_CH1
23400	-0.0716912	14	2841	MEAN_INTENSITY_CH1
23700	-0.0751503	14	2841	MEAN_INTENSITY_CH1
24000	-0.079099	14	2841	MEAN_INTENSITY_CH1
24300	-0.0838627	14	2841	MEAN_INTENSITY_CH1
24600	-0.0957501	14	2841	MEAN_INTENSITY_CH1
24900	-0.0856408	14	2841	MEAN_INTENSITY_CH1
25200	-0.0719602	14	2841	MEAN_INTENSITY_CH1
33900	0.00684158	18	2841	MEAN_INTENSITY_CH1
34200	0.00614005	18	2841	MEAN_INTENSITY_CH1
34500	0.0047702	18	2841	MEAN_INTENSITY_CH1
34800	0.00639348	18	2841	MEAN_INTENSITY_CH1
35100	0.00497846	18	2841	MEAN_INTENSITY_CH1
899.999	0.255548	1	2871	MEAN_INTENSITY_CH1
1200	0.199513	1	2871	MEAN_INTENSITY_CH1
1500	0.102097	1	2871	MEAN_INTENSITY_CH1
1800	-0.0190101	1	2871	MEAN_INTENSITY_CH1
2100	0.121764	1	2871	MEAN_INTENSITY_CH1
2400	0.189524	1	2871	MEAN_INTENSITY_CH1
2700	0.182846	1	2871	MEAN_INTENSITY_CH1
3000	0.10753	1	2871	MEAN_INTENSITY_CH1
3300	0.0490009	2	2871	MEAN_INTENSITY_CH1
3600	-0.0182379	2	2871	MEAN_INTENSITY_CH1
3899.99	-0.14093	2	2871	MEAN_INTENSITY_CH1
4199.99	-0.179563	2	2871	MEAN_INTENSITY_CH1
4499.99	-0.129649	2	2871	MEAN_INTENSITY_CH1
4799.99	-0.0700664	2	2871	MEAN_INTENSITY_CH1
5099.99	-0.0560398	2	2871	MEAN_INTENSITY_CH1
5399.99	-0.0549925	2	2871	MEAN_INTENSITY_CH1
5699.99	-0.0261604	3	2871	MEAN_INTENSITY_CH1
5999.99	-0.0649766	3	2871	MEAN_INTENSITY_CH1
6299.99	-0.125355	3	2871	MEAN_INTENSITY_CH1
6599.99	-0.152567	3	2871	MEAN_INTENSITY_CH1
6899.99	-0.120106	3	2871	MEAN_INTENSITY_CH1
7199.99	-0.0749719	3	2871	MEAN_INTENSITY_CH1
7499.99	-0.0648929	3	2871	MEAN_INTENSITY_CH1
7799.99	-0.0454839	4	2871	MEAN_INTENSITY_CH1
8099.99	-0.00938773	4	2871	MEAN_INTENSITY_CH1
8399.99	-0.0554519	4	2871	MEAN_INTENSITY_CH1
8699.99	-0.0727922	4	2871	MEAN_INTENSITY_CH1
8999.99	-0.0986024	5	2871	MEAN_INTENSITY_CH1
9299.99	-0.0396486	5	2871	MEAN_INTENSITY_CH1
9599.99	-0.00580956	5	2871	MEAN_INTENSITY_CH1
9899.99	0.0367704	5	2871	MEAN_INTENSITY_CH1
10200	0.0726994	5	2871	MEAN_INTENSITY_CH1
10500	0.0862727	5	2871	MEAN_INTENSITY_CH1
10800	0.0949912	5	2871	MEAN_INTENSITY_CH1
11100	0.0190582	6	2871	MEAN_INTENSITY_CH1
11400	-0.0282028	6	2871	MEAN_INTENSITY_CH1
11700	-0.0834527	6	2871	MEAN_INTENSITY_CH1
12000	-0.0983506	6	2871	MEAN_INTENSITY_CH1
12300	-0.121196	6	2871	MEAN_INTENSITY_CH1
12600	-0.123615	6	2871	MEAN_INTENSITY_CH1
12900	-0.0948414	6	2871	MEAN_INTENSITY_CH1
13200	-0.108311	7	2871	MEAN_INTENSITY_CH1
13500	-0.124624	7	2871	MEAN_INTENSITY_CH1
13800	-0.157026	7	2871	MEAN_INTENSITY_CH1
14100	-0.164709	7	2871	MEAN_INTENSITY_CH1
14400	-0.164315	7	2871	MEAN_INTENSITY_CH1
14700	-0.168267	7	2871	MEAN_INTENSITY_CH1
15000	-0.162413	7	2871	MEAN_INTENSITY_CH1
15300	-0.131714	7	2871	MEAN_INTENSITY_CH1
15600	-0.105356	7	2871	MEAN_INTENSITY_CH1
15900	-0.0786739	7	2871	MEAN_INTENSITY_CH1
16200	-0.0297608	7	2871	MEAN_INTENSITY_CH1
17400	0.0833165	9	2871	MEAN_INTENSITY_CH1
17700	0.154529	9	2871	MEAN_INTENSITY_CH1
18000	0.130965	9	2871	MEAN_INTENSITY_CH1
18300	0.118215	9	2871	MEAN_INTENSITY_CH1
18600	0.104436	9	2871	MEAN_INTENSITY_CH1
18900	0.104425	9	2871	MEAN_INTENSITY_CH1
19200	0.0135891	9	2871	MEAN_INTENSITY_CH1
19500	-0.0691925	9	2871	MEAN_INTENSITY_CH1
19800	-0.062545	9	2871	MEAN_INTENSITY_CH1
20700	-0.000630082	11	2871	MEAN_INTENSITY_CH1
21000	0.012499	11	2871	MEAN_INTENSITY_CH1
21300	0.0452081	11	2871	MEAN_INTENSITY_CH1
21600	0.0070311	11	2871	MEAN_INTENSITY_CH1
28800	0.0841229	13	2871	MEAN_INTENSITY_CH1
29100	0.0589334	13	2871	MEAN_INTENSITY_CH1
29400	0.0377039	13	2871	MEAN_INTENSITY_CH1
29700	0.0241377	13	2871	MEAN_INTENSITY_CH1
30000	0.00802951	13	2871	MEAN_INTENSITY_CH1
30300	0.00696594	13	2871	MEAN_INTENSITY_CH1
30600	0.000580042	13	2871	MEAN_INTENSITY_CH1
30900	-0.00619921	13	2871	MEAN_INTENSITY_CH1
31200	-0.0135795	13	2871	MEAN_INTENSITY_CH1
31500	-0.0165659	14	2871	MEAN_INTENSITY_CH1
31800	-0.0175043	14	2871	MEAN_INTENSITY_CH1
32100	-0.0183303	14	2871	MEAN_INTENSITY_CH1
32400	-0.0214578	14	2871	MEAN_INTENSITY_CH1
32700	-0.0157725	14	2871	MEAN_INTENSITY_CH1
33000	-0.0161985	15	2871	MEAN_INTENSITY_CH1
33300	-0.0156006	15	2871	MEAN_INTENSITY_CH1
33600	-0.0164904	15	2871	MEAN_INTENSITY_CH1
33900	-0.00669926	15	2871	MEAN_INTENSITY_CH1
34200	0.00389334	15	2871	MEAN_INTENSITY_CH1
34500	0.0069257	15	2871	MEAN_INTENSITY_CH1
34800	0.0051014	15	2871	MEAN_INTENSITY_CH1
35100	0.00270005	15	2871	MEAN_INTENSITY_CH1
35400	0.00156696	15	2871	MEAN_INTENSITY_CH1
899.999	0.186699	1	2895	MEAN_INTENSITY_CH1
1200	0.174687	1	2895	MEAN_INTENSITY_CH1
1500	0.216596	1	2895	MEAN_INTENSITY_CH1
1800	0.29978	1	2895	MEAN_INTENSITY_CH1
2100	0.223476	1	2895	MEAN_INTENSITY_CH1
2400	0.0239993	1	2895	MEAN_INTENSITY_CH1
2700	0.0460027	1	2895	MEAN_INTENSITY_CH1
3000	0.102689	1	2895	MEAN_INTENSITY_CH1
3300	0.0850569	2	2895	MEAN_INTENSITY_CH1
3600	0.13543	2	2895	MEAN_INTENSITY_CH1
3899.99	0.0524292	2	2895	MEAN_INTENSITY_CH1
4199.99	0.00111615	2	2895	MEAN_INTENSITY_CH1
4499.99	-0.0175457	2	2895	MEAN_INTENSITY_CH1
4799.99	0.00350306	2	2895	MEAN_INTENSITY_CH1
5099.99	0.0639069	2	2895	MEAN_INTENSITY_CH1
5399.99	0.141512	2	2895	MEAN_INTENSITY_CH1
5699.99	0.128563	3	2895	MEAN_INTENSITY_CH1
5999.99	0.107799	3	2895	MEAN_INTENSITY_CH1
6299.99	0.00402972	3	2895	MEAN_INTENSITY_CH1
6599.99	-0.0681561	3	2895	MEAN_INTENSITY_CH1
6899.99	-0.0972808	4	2895	MEAN_INTENSITY_CH1
7199.99	0.015096	4	2895	MEAN_INTENSITY_CH1
7499.99	0.0786786	4	2895	MEAN_INTENSITY_CH1
7799.99	0.0306449	4	2895	MEAN_INTENSITY_CH1
8099.99	0.0219212	4	2895	MEAN_INTENSITY_CH1
8399.99	-0.0424501	4	2895	MEAN_INTENSITY_CH1
8699.99	-0.0150329	5	2895	MEAN_INTENSITY_CH1
8999.99	0.0918199	5	2895	MEAN_INTENSITY_CH1
9299.99	0.167138	5	2895	MEAN_INTENSITY_CH1
9599.99	0.102269	5	2895	MEAN_INTENSITY_CH1
9899.99	0.0603238	5	2895	MEAN_INTENSITY_CH1
10200	0.0855557	6	2895	MEAN_INTENSITY_CH1
10500	0.085032	6	2895	MEAN_INTENSITY_CH1
10800	0.0815126	6	2895	MEAN_INTENSITY_CH1
11100	0.136876	6	2895	MEAN_INTENSITY_CH1
12000	0.0179505	8	2895	MEAN_INTENSITY_CH1
12300	0.0303439	8	2895	MEAN_INTENSITY_CH1
12600	0.00662857	8	2895	MEAN_INTENSITY_CH1
12900	-0.0326158	8	2895	MEAN_INTENSITY_CH1
13200	-0.0486226	8	2895	MEAN_INTENSITY_CH1
13500	-0.0672879	8	2895	MEAN_INTENSITY_CH1
13800	-0.0857553	8	2895	MEAN_INTENSITY_CH1
14100	-0.108818	8	2895	MEAN_INTENSITY_CH1
14400	-0.125325	8	2895	MEAN_INTENSITY_CH1
14700	-0.124869	8	2895	MEAN_INTENSITY_CH1
15000	-0.135565	8	2895	MEAN_INTENSITY_CH1
15300	-0.151071	8	2895	MEAN_INTENSITY_CH1
15600	-0.155426	8	2895	MEAN_INTENSITY_CH1
15900	-0.145449	8	2895	MEAN_INTENSITY_CH1
16200	-0.141742	8	2895	MEAN_INTENSITY_CH1
16500	-0.151159	8	2895	MEAN_INTENSITY_CH1
19800	-0.0499425	13	2895	MEAN_INTENSITY_CH1
20100	-0.0619893	13	2895	MEAN_INTENSITY_CH1
20400	-0.0616578	13	2895	MEAN_INTENSITY_CH1
20700	-0.0633575	13	2895	MEAN_INTENSITY_CH1
21000	-0.0610918	13	2895	MEAN_INTENSITY_CH1
21300	-0.0633694	13	2895	MEAN_INTENSITY_CH1
21600	-0.0640827	13	2895	MEAN_INTENSITY_CH1
22500	-0.0799499	15	2895	MEAN_INTENSITY_CH1
22800	-0.0830869	15	2895	MEAN_INTENSITY_CH1
23100	-0.0860485	15	2895	MEAN_INTENSITY_CH1
23400	-0.0848257	15	2895	MEAN_INTENSITY_CH1
23700	-0.0899019	15	2895	MEAN_INTENSITY_CH1
25200	-0.0603056	18	2895	MEAN_INTENSITY_CH1
25500	-0.0584457	18	2895	MEAN_INTENSITY_CH1
25800	-0.0596894	18	2895	MEAN_INTENSITY_CH1
26100	-0.0577247	18	2895	MEAN_INTENSITY_CH1
26400	-0.0523653	18	2895	MEAN_INTENSITY_CH1
26700	-0.0534584	18	2895	MEAN_INTENSITY_CH1
27000	-0.0494276	18	2895	MEAN_INTENSITY_CH1
27300	-0.042021	18	2895	MEAN_INTENSITY_CH1
27600	-0.0444945	18	2895	MEAN_INTENSITY_CH1
27900	-0.0323577	18	2895	MEAN_INTENSITY_CH1
28200	-0.0243799	18	2895	MEAN_INTENSITY_CH1
899.999	0.291165	1	2903	MEAN_INTENSITY_CH1
1200	0.182616	1	2903	MEAN_INTENSITY_CH1
1500	0.0960449	1	2903	MEAN_INTENSITY_CH1
1800	0.0329776	1	2903	MEAN_INTENSITY_CH1
2100	0.201481	1	2903	MEAN_INTENSITY_CH1
2400	0.276029	1	2903	MEAN_INTENSITY_CH1
2700	0.254743	1	2903	MEAN_INTENSITY_CH1
3000	0.172077	1	2903	MEAN_INTENSITY_CH1
3300	0.102875	2	2903	MEAN_INTENSITY_CH1
3600	0.0338383	2	2903	MEAN_INTENSITY_CH1
3899.99	-0.0995195	2	2903	MEAN_INTENSITY_CH1
4199.99	-0.145635	2	2903	MEAN_INTENSITY_CH1
4499.99	-0.0917248	2	2903	MEAN_INTENSITY_CH1
4799.99	-0.028326	2	2903	MEAN_INTENSITY_CH1
5099.99	-0.00940571	2	2903	MEAN_INTENSITY_CH1
5399.99	-0.00813928	2	2903	MEAN_INTENSITY_CH1
5699.99	0.0236455	3	2903	MEAN_INTENSITY_CH1
5999.99	-0.0161209	3	2903	MEAN_INTENSITY_CH1
6299.99	-0.111465	3	2903	MEAN_INTENSITY_CH1
6599.99	-0.134218	3	2903	MEAN_INTENSITY_CH1
6899.99	-0.101724	3	2903	MEAN_INTENSITY_CH1
7199.99	-0.0109323	3	2903	MEAN_INTENSITY_CH1
7499.99	-0.0503191	3	2903	MEAN_INTENSITY_CH1
7799.99	-0.0393186	4	2903	MEAN_INTENSITY_CH1
8099.99	0.0114334	4	2903	MEAN_INTENSITY_CH1
8399.99	-0.0263116	4	2903	MEAN_INTENSITY_CH1
8699.99	-0.0311411	4	2903	MEAN_INTENSITY_CH1
8999.99	-0.0736973	5	2903	MEAN_INTENSITY_CH1
9299.99	0.00319913	5	2903	MEAN_INTENSITY_CH1
9599.99	0.0469892	5	2903	MEAN_INTENSITY_CH1
9899.99	0.0901967	5	2903	MEAN_INTENSITY_CH1
10200	0.125975	5	2903	MEAN_INTENSITY_CH1
10500	0.143671	5	2903	MEAN_INTENSITY_CH1
10800	0.162956	5	2903	MEAN_INTENSITY_CH1
11100	0.0789204	6	2903	MEAN_INTENSITY_CH1
11400	0.0272042	6	2903	MEAN_INTENSITY_CH1
11700	-0.052082	6	2903	MEAN_INTENSITY_CH1
12000	-0.0805864	6	2903	MEAN_INTENSITY_CH1
12300	-0.0930858	6	2903	MEAN_INTENSITY_CH1
12600	-0.0676018	6	2903	MEAN_INTENSITY_CH1
12900	-0.0441484	6	2903	MEAN_INTENSITY_CH1
13200	-0.0956728	7	2903	MEAN_INTENSITY_CH1
13500	-0.099865	7	2903	MEAN_INTENSITY_CH1
13800	-0.122462	7	2903	MEAN_INTENSITY_CH1
14100	-0.168434	7	2903	MEAN_INTENSITY_CH1
14400	-0.185445	7	2903	MEAN_INTENSITY_CH1
14700	-0.20024	7	2903	MEAN_INTENSITY_CH1
15000	-0.141818	7	2903	MEAN_INTENSITY_CH1
15300	-0.132924	7	2903	MEAN_INTENSITY_CH1
15600	-0.125271	7	2903	MEAN_INTENSITY_CH1
15900	-0.111102	7	2903	MEAN_INTENSITY_CH1
16200	-0.131907	7	2903	MEAN_INTENSITY_CH1
17400	-0.034863	9	2903	MEAN_INTENSITY_CH1
17700	-0.0406762	9	2903	MEAN_INTENSITY_CH1
18000	-0.020086	9	2903	MEAN_INTENSITY_CH1
18300	-0.0126964	9	2903	MEAN_INTENSITY_CH1
18600	-0.00433586	9	2903	MEAN_INTENSITY_CH1
18900	-0.0963217	9	2903	MEAN_INTENSITY_CH1
19200	-0.0781421	9	2903	MEAN_INTENSITY_CH1
19500	-0.0652485	9	2903	MEAN_INTENSITY_CH1
19800	-0.04096	9	2903	MEAN_INTENSITY_CH1
20700	0.0514438	11	2903	MEAN_INTENSITY_CH1
21000	0.0244791	11	2903	MEAN_INTENSITY_CH1
21300	-0.0290321	11	2903	MEAN_INTENSITY_CH1
21600	-0.0209901	11	2903	MEAN_INTENSITY_CH1
899.999	0.0331653	1	2919	MEAN_INTENSITY_CH1
1200	-0.0883394	1	2919	MEAN_INTENSITY_CH1
1500	-0.114815	1	2919	MEAN_INTENSITY_CH1
1800	-0.105149	1	2919	MEAN_INTENSITY_CH1
2100	-0.137534	1	2919	MEAN_INTENSITY_CH1
2400	-0.0783761	1	2919	MEAN_INTENSITY_CH1
2700	-0.0240503	2	2919	MEAN_INTENSITY_CH1
3000	-0.0286481	2	2919	MEAN_INTENSITY_CH1
3300	0.00116273	2	2919	MEAN_INTENSITY_CH1
3600	-0.0123023	2	2919	MEAN_INTENSITY_CH1
3899.99	-0.104688	2	2919	MEAN_INTENSITY_CH1
4199.99	-0.0497446	2	2919	MEAN_INTENSITY_CH1
4499.99	-0.0326611	2	2919	MEAN_INTENSITY_CH1
4799.99	-0.0247527	2	2919	MEAN_INTENSITY_CH1
5099.99	-0.00848508	2	2919	MEAN_INTENSITY_CH1
5399.99	0.0064336	2	2919	MEAN_INTENSITY_CH1
7799.99	0.00649386	6	2919	MEAN_INTENSITY_CH1
8099.99	0.0959586	6	2919	MEAN_INTENSITY_CH1
8399.99	0.103617	6	2919	MEAN_INTENSITY_CH1
8699.99	0.0969826	6	2919	MEAN_INTENSITY_CH1
8999.99	0.0631014	6	2919	MEAN_INTENSITY_CH1
9299.99	-0.00135121	6	2919	MEAN_INTENSITY_CH1
9599.99	-0.123669	6	2919	MEAN_INTENSITY_CH1
9899.99	0.0497602	6	2919	MEAN_INTENSITY_CH1
10200	0.0102639	6	2919	MEAN_INTENSITY_CH1
10500	-0.0493459	7	2919	MEAN_INTENSITY_CH1
10800	-0.0492111	7	2919	MEAN_INTENSITY_CH1
11100	-0.0578195	7	2919	MEAN_INTENSITY_CH1
11400	-0.102945	7	2919	MEAN_INTENSITY_CH1
11700	-0.142125	7	2919	MEAN_INTENSITY_CH1
12000	-0.135392	7	2919	MEAN_INTENSITY_CH1
12300	-0.103177	7	2919	MEAN_INTENSITY_CH1
12600	0.0226134	7	2919	MEAN_INTENSITY_CH1
12900	0.0403994	8	2919	MEAN_INTENSITY_CH1
13200	-0.088082	8	2919	MEAN_INTENSITY_CH1
13500	-0.0374761	8	2919	MEAN_INTENSITY_CH1
13800	-0.013079	8	2919	MEAN_INTENSITY_CH1
14100	-0.0176359	8	2919	MEAN_INTENSITY_CH1
14400	0.00956461	8	2919	MEAN_INTENSITY_CH1
14700	0.0452852	8	2919	MEAN_INTENSITY_CH1
15000	0.041615	8	2919	MEAN_INTENSITY_CH1
15300	0.0400912	8	2919	MEAN_INTENSITY_CH1
16500	-0.054462	10	2919	MEAN_INTENSITY_CH1
16800	-0.0313375	10	2919	MEAN_INTENSITY_CH1
17100	-0.0303082	10	2919	MEAN_INTENSITY_CH1
17400	-0.0487265	10	2919	MEAN_INTENSITY_CH1
17700	-0.0730745	10	2919	MEAN_INTENSITY_CH1
18000	0.0505675	10	2919	MEAN_INTENSITY_CH1
18300	0.0642562	10	2919	MEAN_INTENSITY_CH1
18600	0.106084	10	2919	MEAN_INTENSITY_CH1
18900	0.115628	10	2919	MEAN_INTENSITY_CH1
19200	0.137016	10	2919	MEAN_INTENSITY_CH1
19500	0.0035289	11	2919	MEAN_INTENSITY_CH1
19800	0.0238167	11	2919	MEAN_INTENSITY_CH1
20100	0.0253642	11	2919	MEAN_INTENSITY_CH1
20400	0.0183168	11	2919	MEAN_INTENSITY_CH1
20700	0.00923576	11	2919	MEAN_INTENSITY_CH1
21000	-0.0305508	11	2919	MEAN_INTENSITY_CH1
21300	-0.0467588	11	2919	MEAN_INTENSITY_CH1
21600	-0.0413989	11	2919	MEAN_INTENSITY_CH1
21900	-0.0401276	11	2919	MEAN_INTENSITY_CH1
22200	-0.033204	11	2919	MEAN_INTENSITY_CH1
22500	0.0127338	12	2919	MEAN_INTENSITY_CH1
22800	0.0121897	12	2919	MEAN_INTENSITY_CH1
23100	0.0226274	12	2919	MEAN_INTENSITY_CH1
23400	0.121898	12	2919	MEAN_INTENSITY_CH1
23700	0.0739508	12	2919	MEAN_INTENSITY_CH1
24000	0.0699505	12	2919	MEAN_INTENSITY_CH1
24300	-0.021463	12	2919	MEAN_INTENSITY_CH1
24600	-0.0337889	12	2919	MEAN_INTENSITY_CH1
24900	-0.0292564	12	2919	MEAN_INTENSITY_CH1
25200	-0.0151571	12	2919	MEAN_INTENSITY_CH1
25500	-0.00315225	13	2919	MEAN_INTENSITY_CH1
25800	-0.00853671	13	2919	MEAN_INTENSITY_CH1
26100	-0.0178857	13	2919	MEAN_INTENSITY_CH1
26400	0.00586153	13	2919	MEAN_INTENSITY_CH1
26700	0.0505501	13	2919	MEAN_INTENSITY_CH1
27000	0.031775	13	2919	MEAN_INTENSITY_CH1
27300	0.0118709	13	2919	MEAN_INTENSITY_CH1
27600	-0.0183688	13	2919	MEAN_INTENSITY_CH1
27900	-0.0142699	13	2919	MEAN_INTENSITY_CH1
28200	-0.0326662	14	2919	MEAN_INTENSITY_CH1
28500	-0.00173131	14	2919	MEAN_INTENSITY_CH1
28800	0.00423899	14	2919	MEAN_INTENSITY_CH1
29100	-0.0109985	14	2919	MEAN_INTENSITY_CH1
29400	0.00770485	14	2919	MEAN_INTENSITY_CH1
29700	0.00343236	14	2919	MEAN_INTENSITY_CH1
30000	0.00124381	14	2919	MEAN_INTENSITY_CH1
30300	-0.00155644	14	2919	MEAN_INTENSITY_CH1
30600	-0.0106666	14	2919	MEAN_INTENSITY_CH1
30900	-0.0136286	14	2919	MEAN_INTENSITY_CH1
31200	-0.018096	14	2919	MEAN_INTENSITY_CH1
31500	-0.0189426	14	2919	MEAN_INTENSITY_CH1
31800	-0.0132194	14	2919	MEAN_INTENSITY_CH1
32100	-0.00554704	15	2919	MEAN_INTENSITY_CH1
32400	0.00152255	15	2919	MEAN_INTENSITY_CH1
32700	-0.00627764	15	2919	MEAN_INTENSITY_CH1
33000	-0.00668687	15	2919	MEAN_INTENSITY_CH1
33300	0.00217425	15	2919	MEAN_INTENSITY_CH1
33600	0.00346314	15	2919	MEAN_INTENSITY_CH1
33900	0.00356736	15	2919	MEAN_INTENSITY_CH1
34200	-0.00346574	15	2919	MEAN_INTENSITY_CH1
34500	-0.00658788	16	2919	MEAN_INTENSITY_CH1
34800	-0.00891324	16	2919	MEAN_INTENSITY_CH1
35100	-0.013662	16	2919	MEAN_INTENSITY_CH1
35400	0.000816135	16	2919	MEAN_INTENSITY_CH1
35700	0.000141591	16	2919	MEAN_INTENSITY_CH1
899.999	0.125096	1	2925	MEAN_INTENSITY_CH1
1200	0.107904	1	2925	MEAN_INTENSITY_CH1
1500	0.0943124	1	2925	MEAN_INTENSITY_CH1
1800	0.144412	1	2925	MEAN_INTENSITY_CH1
2100	0.0973788	1	2925	MEAN_INTENSITY_CH1
2400	0.151035	1	2925	MEAN_INTENSITY_CH1
2700	0.166546	1	2925	MEAN_INTENSITY_CH1
3000	0.0893981	1	2925	MEAN_INTENSITY_CH1
3300	-0.03157	2	2925	MEAN_INTENSITY_CH1
3600	-0.0532279	2	2925	MEAN_INTENSITY_CH1
3899.99	-0.0748382	2	2925	MEAN_INTENSITY_CH1
4199.99	-0.0391464	2	2925	MEAN_INTENSITY_CH1
4499.99	0.0366879	2	2925	MEAN_INTENSITY_CH1
4799.99	0.127374	2	2925	MEAN_INTENSITY_CH1
5099.99	0.0914484	2	2925	MEAN_INTENSITY_CH1
5399.99	0.0589996	2	2925	MEAN_INTENSITY_CH1
5699.99	0.0427007	2	2925	MEAN_INTENSITY_CH1
5999.99	0.024442	2	2925	MEAN_INTENSITY_CH1
6299.99	-0.0392945	3	2925	MEAN_INTENSITY_CH1
6599.99	-0.0246584	3	2925	MEAN_INTENSITY_CH1
6899.99	-0.0152122	3	2925	MEAN_INTENSITY_CH1
7199.99	-0.0368406	3	2925	MEAN_INTENSITY_CH1
9299.99	0.0153426	6	2925	MEAN_INTENSITY_CH1
9599.99	0.123969	6	2925	MEAN_INTENSITY_CH1
9899.99	0.25176	6	2925	MEAN_INTENSITY_CH1
10200	0.225197	6	2925	MEAN_INTENSITY_CH1
10500	0.210729	6	2925	MEAN_INTENSITY_CH1
10800	0.245315	6	2925	MEAN_INTENSITY_CH1
11100	0.141764	7	2925	MEAN_INTENSITY_CH1
11400	-0.0106335	7	2925	MEAN_INTENSITY_CH1
11700	-0.0701177	7	2925	MEAN_INTENSITY_CH1
12000	-0.0983736	7	2925	MEAN_INTENSITY_CH1
12300	-0.0346601	7	2925	MEAN_INTENSITY_CH1
12600	0.000690003	8	2925	MEAN_INTENSITY_CH1
12900	-0.026765	8	2925	MEAN_INTENSITY_CH1
13200	-0.0577173	8	2925	MEAN_INTENSITY_CH1
13500	-0.0634635	8	2925	MEAN_INTENSITY_CH1
13800	-0.0969579	8	2925	MEAN_INTENSITY_CH1
14100	-0.150825	8	2925	MEAN_INTENSITY_CH1
14400	-0.135624	9	2925	MEAN_INTENSITY_CH1
14700	-0.135091	9	2925	MEAN_INTENSITY_CH1
15000	-0.0906587	9	2925	MEAN_INTENSITY_CH1
15300	-0.100387	9	2925	MEAN_INTENSITY_CH1
16500	-0.115899	11	2925	MEAN_INTENSITY_CH1
16800	-0.112517	11	2925	MEAN_INTENSITY_CH1
17100	-0.130613	11	2925	MEAN_INTENSITY_CH1
17400	-0.0537131	11	2925	MEAN_INTENSITY_CH1
17700	-0.040004	11	2925	MEAN_INTENSITY_CH1
18000	-0.089404	11	2925	MEAN_INTENSITY_CH1
18300	-0.103996	11	2925	MEAN_INTENSITY_CH1
18600	-0.0805288	11	2925	MEAN_INTENSITY_CH1
21600	-0.0330658	15	2925	MEAN_INTENSITY_CH1
21900	-0.0486413	15	2925	MEAN_INTENSITY_CH1
22200	-0.0492003	15	2925	MEAN_INTENSITY_CH1
22500	-0.0560954	15	2925	MEAN_INTENSITY_CH1
24900	-0.0917636	19	2925	MEAN_INTENSITY_CH1
25200	-0.0735281	19	2925	MEAN_INTENSITY_CH1
25500	-0.078863	19	2925	MEAN_INTENSITY_CH1
25800	-0.0608816	19	2925	MEAN_INTENSITY_CH1
26100	-0.0344886	19	2925	MEAN_INTENSITY_CH1
26400	-0.0395073	19	2925	MEAN_INTENSITY_CH1
26700	-0.0410444	19	2925	MEAN_INTENSITY_CH1
28200	-0.0258934	22	2925	MEAN_INTENSITY_CH1
28500	-0.0171344	22	2925	MEAN_INTENSITY_CH1
28800	-0.0299511	22	2925	MEAN_INTENSITY_CH1
29100	-0.0359346	22	2925	MEAN_INTENSITY_CH1
29400	-0.0411791	22	2925	MEAN_INTENSITY_CH1
29700	-0.036131	22	2925	MEAN_INTENSITY_CH1
30000	-0.0257482	22	2925	MEAN_INTENSITY_CH1
30300	-0.0172668	22	2925	MEAN_INTENSITY_CH1
899.999	0.0899682	1	2926	MEAN_INTENSITY_CH1
1200	0.0866522	1	2926	MEAN_INTENSITY_CH1
1500	0.0103454	1	2926	MEAN_INTENSITY_CH1
1800	0.0666465	1	2926	MEAN_INTENSITY_CH1
2100	0.0973674	1	2926	MEAN_INTENSITY_CH1
2400	0.0271163	1	2926	MEAN_INTENSITY_CH1
2700	-0.0109696	2	2926	MEAN_INTENSITY_CH1
3000	-0.0949411	2	2926	MEAN_INTENSITY_CH1
3300	-0.187913	2	2926	MEAN_INTENSITY_CH1
3600	-0.138841	2	2926	MEAN_INTENSITY_CH1
3899.99	-0.146964	2	2926	MEAN_INTENSITY_CH1
4199.99	-0.1043	2	2926	MEAN_INTENSITY_CH1
4499.99	-0.0974386	2	2926	MEAN_INTENSITY_CH1
4799.99	-0.0635898	2	2926	MEAN_INTENSITY_CH1
12000	-0.108881	12	2926	MEAN_INTENSITY_CH1
12300	-0.139989	12	2926	MEAN_INTENSITY_CH1
12600	-0.109071	12	2926	MEAN_INTENSITY_CH1
12900	-0.0668064	12	2926	MEAN_INTENSITY_CH1
13200	-0.0549623	12	2926	MEAN_INTENSITY_CH1
13500	-0.0110938	12	2926	MEAN_INTENSITY_CH1
13800	-0.0703887	12	2926	MEAN_INTENSITY_CH1
14100	0.0786256	12	2926	MEAN_INTENSITY_CH1
14400	0.146053	12	2926	MEAN_INTENSITY_CH1
14700	0.218078	13	2926	MEAN_INTENSITY_CH1
15000	0.182166	13	2926	MEAN_INTENSITY_CH1
15300	0.0747364	13	2926	MEAN_INTENSITY_CH1
15600	-0.0828079	13	2926	MEAN_INTENSITY_CH1
16800	0.00123656	15	2926	MEAN_INTENSITY_CH1
17100	0.0894559	15	2926	MEAN_INTENSITY_CH1
17400	0.00646553	15	2926	MEAN_INTENSITY_CH1
17700	-0.114109	15	2926	MEAN_INTENSITY_CH1
18000	-0.10626	15	2926	MEAN_INTENSITY_CH1
18300	-0.094618	15	2926	MEAN_INTENSITY_CH1
18600	-0.0749594	15	2926	MEAN_INTENSITY_CH1
18900	-0.0613523	15	2926	MEAN_INTENSITY_CH1
19200	0.0270001	15	2926	MEAN_INTENSITY_CH1
19500	0.0234244	16	2926	MEAN_INTENSITY_CH1
19800	0.0616886	16	2926	MEAN_INTENSITY_CH1
20100	0.0437837	16	2926	MEAN_INTENSITY_CH1
20400	0.019123	16	2926	MEAN_INTENSITY_CH1
20700	0.0283934	16	2926	MEAN_INTENSITY_CH1
21000	0.0427773	16	2926	MEAN_INTENSITY_CH1
21300	0.0312026	17	2926	MEAN_INTENSITY_CH1
21600	0.0292182	17	2926	MEAN_INTENSITY_CH1
21900	0.0123882	17	2926	MEAN_INTENSITY_CH1
22200	0.0386349	17	2926	MEAN_INTENSITY_CH1
22500	-0.0541505	17	2926	MEAN_INTENSITY_CH1
22800	0.0353857	18	2926	MEAN_INTENSITY_CH1
23100	0.00353227	18	2926	MEAN_INTENSITY_CH1
23400	0.0884894	18	2926	MEAN_INTENSITY_CH1
23700	0.032912	18	2926	MEAN_INTENSITY_CH1
24000	0.0215669	18	2926	MEAN_INTENSITY_CH1
24300	-0.0397508	18	2926	MEAN_INTENSITY_CH1
24600	-0.0349157	18	2926	MEAN_INTENSITY_CH1
25800	0.0329334	20	2926	MEAN_INTENSITY_CH1
26100	0.00172528	20	2926	MEAN_INTENSITY_CH1
26400	-0.00198279	20	2926	MEAN_INTENSITY_CH1
26700	-0.0287832	20	2926	MEAN_INTENSITY_CH1
27000	-0.0338044	20	2926	MEAN_INTENSITY_CH1
27300	-0.0362155	20	2926	MEAN_INTENSITY_CH1
27600	-0.0252619	21	2926	MEAN_INTENSITY_CH1
27900	-0.0227104	21	2926	MEAN_INTENSITY_CH1
28200	-0.0258092	21	2926	MEAN_INTENSITY_CH1
28500	-0.0135086	21	2926	MEAN_INTENSITY_CH1
28800	-0.0148894	21	2926	MEAN_INTENSITY_CH1
29100	-0.0185992	21	2926	MEAN_INTENSITY_CH1
29400	-0.0193758	21	2926	MEAN_INTENSITY_CH1
29700	-0.0213767	21	2926	MEAN_INTENSITY_CH1
30000	-0.0133749	22	2926	MEAN_INTENSITY_CH1
30300	-0.00598944	22	2926	MEAN_INTENSITY_CH1
30600	-0.0103232	22	2926	MEAN_INTENSITY_CH1
30900	-0.0147285	22	2926	MEAN_INTENSITY_CH1
31200	-0.0204203	22	2926	MEAN_INTENSITY_CH1
31500	-0.0183043	22	2926	MEAN_INTENSITY_CH1
31800	-0.0171684	22	2926	MEAN_INTENSITY_CH1
32100	-0.0113084	22	2926	MEAN_INTENSITY_CH1
32400	0.00156139	22	2926	MEAN_INTENSITY_CH1
33600	-0.00764889	24	2926	MEAN_INTENSITY_CH1
33900	-0.00616936	24	2926	MEAN_INTENSITY_CH1
34200	-0.00506821	24	2926	MEAN_INTENSITY_CH1
34500	0.00247035	24	2926	MEAN_INTENSITY_CH1
899.999	0.146956	1	2994	MEAN_INTENSITY_CH1
1200	0.0932436	1	2994	MEAN_INTENSITY_CH1
1500	0.164652	1	2994	MEAN_INTENSITY_CH1
1800	0.154388	1	2994	MEAN_INTENSITY_CH1
2100	0.144409	1	2994	MEAN_INTENSITY_CH1
2400	0.179851	1	2994	MEAN_INTENSITY_CH1
2700	0.248866	1	2994	MEAN_INTENSITY_CH1
3000	0.0957672	1	2994	MEAN_INTENSITY_CH1
3300	0.0244332	2	2994	MEAN_INTENSITY_CH1
3600	0.054505	2	2994	MEAN_INTENSITY_CH1
3899.99	0.0143886	2	2994	MEAN_INTENSITY_CH1
4199.99	0.0659306	2	2994	MEAN_INTENSITY_CH1
4499.99	0.0726467	2	2994	MEAN_INTENSITY_CH1
4799.99	-0.0846698	2	2994	MEAN_INTENSITY_CH1
5099.99	-0.0498611	2	2994	MEAN_INTENSITY_CH1
5399.99	-0.0228099	2	2994	MEAN_INTENSITY_CH1
5699.99	-0.0578234	3	2994	MEAN_INTENSITY_CH1
5999.99	-0.0694536	3	2994	MEAN_INTENSITY_CH1
6299.99	-0.0517137	3	2994	MEAN_INTENSITY_CH1
6599.99	-0.0865403	3	2994	MEAN_INTENSITY_CH1
6899.99	-0.017217	4	2994	MEAN_INTENSITY_CH1
7199.99	5.17719e-05	4	2994	MEAN_INTENSITY_CH1
7499.99	-0.115793	4	2994	MEAN_INTENSITY_CH1
7799.99	-0.0642865	4	2994	MEAN_INTENSITY_CH1
8099.99	-0.0872839	4	2994	MEAN_INTENSITY_CH1
9299.99	-0.116644	6	2994	MEAN_INTENSITY_CH1
9599.99	-0.0745295	6	2994	MEAN_INTENSITY_CH1
9899.99	-0.0556678	6	2994	MEAN_INTENSITY_CH1
10200	-0.0828201	6	2994	MEAN_INTENSITY_CH1
10500	-0.0294428	6	2994	MEAN_INTENSITY_CH1
10800	-0.00848455	6	2994	MEAN_INTENSITY_CH1
11100	0.0752227	6	2994	MEAN_INTENSITY_CH1
11400	0.0641329	6	2994	MEAN_INTENSITY_CH1
12600	0.0937749	8	2994	MEAN_INTENSITY_CH1
12900	0.0547286	8	2994	MEAN_INTENSITY_CH1
13200	0.0244245	8	2994	MEAN_INTENSITY_CH1
13500	0.00905095	8	2994	MEAN_INTENSITY_CH1
13800	0.00729281	8	2994	MEAN_INTENSITY_CH1
14100	0.0512649	8	2994	MEAN_INTENSITY_CH1
15300	0.152619	10	2994	MEAN_INTENSITY_CH1
15600	0.148938	10	2994	MEAN_INTENSITY_CH1
15900	0.0434895	10	2994	MEAN_INTENSITY_CH1
16200	0.0409909	10	2994	MEAN_INTENSITY_CH1
16500	0.0397781	11	2994	MEAN_INTENSITY_CH1
16800	0.0151023	11	2994	MEAN_INTENSITY_CH1
17100	0.0131876	11	2994	MEAN_INTENSITY_CH1
17400	-0.0264839	11	2994	MEAN_INTENSITY_CH1
17700	-0.0462001	11	2994	MEAN_INTENSITY_CH1
18000	-0.0659505	11	2994	MEAN_INTENSITY_CH1
18300	-0.0225572	12	2994	MEAN_INTENSITY_CH1
18600	-0.0794104	12	2994	MEAN_INTENSITY_CH1
18900	-0.0920105	12	2994	MEAN_INTENSITY_CH1
19200	-0.121089	12	2994	MEAN_INTENSITY_CH1
19500	-0.143188	12	2994	MEAN_INTENSITY_CH1
19800	-0.0908092	12	2994	MEAN_INTENSITY_CH1
20100	-0.113055	12	2994	MEAN_INTENSITY_CH1
20400	-0.123656	12	2994	MEAN_INTENSITY_CH1
20700	-0.102846	12	2994	MEAN_INTENSITY_CH1
21000	-0.106082	12	2994	MEAN_INTENSITY_CH1
21300	-0.120369	12	2994	MEAN_INTENSITY_CH1
21600	-0.124381	12	2994	MEAN_INTENSITY_CH1
31500	0.00325943	15	2994	MEAN_INTENSITY_CH1
31800	0.00435645	15	2994	MEAN_INTENSITY_CH1
32100	0.00558872	15	2994	MEAN_INTENSITY_CH1
32400	0.010203	15	2994	MEAN_INTENSITY_CH1
32700	0.00996514	15	2994	MEAN_INTENSITY_CH1
33300	0.00929446	15	2994	MEAN_INTENSITY_CH1
33600	0.00676882	15	2994	MEAN_INTENSITY_CH1
33900	0.00448451	15	2994	MEAN_INTENSITY_CH1
34200	0.00531107	15	2994	MEAN_INTENSITY_CH1
34500	0.00450474	15	2994	MEAN_INTENSITY_CH1
34800	0.00286316	15	2994	MEAN_INTENSITY_CH1
35700	0.00486951	17	2994	MEAN_INTENSITY_CH1
36000	0.00305914	17	2994	MEAN_INTENSITY_CH1
36300	0.000824722	17	2994	MEAN_INTENSITY_CH1
36600	0.00731413	17	2994	MEAN_INTENSITY_CH1
899.999	0.167377	1	3003	MEAN_INTENSITY_CH1
1200	0.105324	1	3003	MEAN_INTENSITY_CH1
1500	0.17447	1	3003	MEAN_INTENSITY_CH1
1800	0.172755	1	3003	MEAN_INTENSITY_CH1
2100	0.160068	1	3003	MEAN_INTENSITY_CH1
2400	0.199495	1	3003	MEAN_INTENSITY_CH1
2700	0.255542	1	3003	MEAN_INTENSITY_CH1
3000	0.106014	1	3003	MEAN_INTENSITY_CH1
3300	0.0389578	2	3003	MEAN_INTENSITY_CH1
3600	0.0684062	2	3003	MEAN_INTENSITY_CH1
3899.99	0.0231016	2	3003	MEAN_INTENSITY_CH1
4199.99	0.0790352	2	3003	MEAN_INTENSITY_CH1
4499.99	0.0843459	2	3003	MEAN_INTENSITY_CH1
4799.99	-0.0668348	2	3003	MEAN_INTENSITY_CH1
5099.99	-0.0357312	2	3003	MEAN_INTENSITY_CH1
5399.99	-0.0161732	2	3003	MEAN_INTENSITY_CH1
5699.99	-0.045643	3	3003	MEAN_INTENSITY_CH1
5999.99	-0.0561578	3	3003	MEAN_INTENSITY_CH1
6299.99	-0.0353959	3	3003	MEAN_INTENSITY_CH1
[truncated: 505,334+ more rows]

## Sheet: Figure 1e
time (min)	time (hour)	Area_YFP	Length_YFP	New normalized mean fluo _ YFP	Area_CFP	Length_CFP	New normalized mean fluo_CFP	Area_RFP	Length_RFP	New normalized mean fluo
0	0	0.18	1.789	16.5967	0.18	1.789	95.4415	0.18	1.789	2.36533
5	0.0833333	0.21	2.074	27.0427	0.21	2.074	95.6319	0.21	2.074	4.04819
10	0.166667	0.11	1.028	16.1938	0.11	1.028	85.7266	0.11	1.028	3.19745
15	0.25	0.12	1.127	16.0387	0.12	1.127	79.2488	0.12	1.127	4.9711
20	0.333333	0.14	1.327	21.4083	0.14	1.327	73.8633	0.14	1.327	5.54189
25	0.416667	0.16	1.501	19.0309	0.16	1.501	74.1067	0.16	1.501	5.82789
30	0.5	0.18	1.703	10.045	0.18	1.703	68.9887	0.18	1.703	5.76328
35	0.583333	0.19	1.875	11.6962	0.19	1.875	68.9925	0.19	1.875	6.63929
40	0.666667	0.23	2.2	14.5465	0.23	2.2	62.0762	0.23	2.2	5.91475
45	0.75	0.1	0.975	21.7885	0.1	0.975	63.8835	0.1	0.975	6.30123
50	0.833333	0.11	1.085	12.6002	0.11	1.085	63.7232	0.11	1.085	6.49477
55	0.916667	0.13	1.231	12.7478	0.13	1.231	59.034	0.13	1.231	7.86319
60	1	0.13	1.274	15.4127	0.13	1.274	60.741	0.13	1.274	7.63605
65	1.08333	0.17	1.684	13.6499	0.17	1.684	58.529	0.17	1.684	6.97129
70	1.16667	0.17	1.684	17.4138	0.17	1.684	63.6599	0.17	1.684	8.0988
75	1.25	0.17	1.694	19.4772	0.17	1.694	66.6879	0.17	1.694	8.63221
80	1.33333	0.2	1.903	18.0284	0.2	1.903	65.6536	0.2	1.903	7.75348
85	1.41667	0.1	0.998	20.8579	0.1	0.998	69.4872	0.1	0.998	7.1674
90	1.5	0.12	1.118	11.9893	0.12	1.118	62.2561	0.12	1.118	6.32696
95	1.58333	0.12	1.174	15.825	0.12	1.174	73.0055	0.12	1.174	6.89533
100	1.66667	0.12	1.196	7.83212	0.12	1.196	75.0836	0.12	1.196	6.93981
105	1.75	0.13	1.241	7.88319	0.13	1.241	76.3871	0.13	1.241	7.16907
110	1.83333	0.14	1.389	7.49168	0.14	1.389	74.0791	0.14	1.389	5.89856
115	1.91667	0.14	1.389	10.7543	0.14	1.389	80.2066	0.14	1.389	6.361
120	2	0.17	1.616	11.3784	0.17	1.616	80.2467	0.17	1.616	6.56347
125	2.08333	0.18	1.746	9.8294	0.18	1.746	81.814	0.18	1.746	6.33225
130	2.16667	0.18	1.777	12.4395	0.18	1.777	84.8734	0.18	1.777	6.87036
135	2.25	0.1	0.928	15.3162	0.1	0.928	86.7495	0.1	0.928	9.31119
140	2.33333	0.1	0.915	18.4899	0.1	0.915	87.4514	0.1	0.915	11.7914
145	2.41667	0.11	1.064	16.4265	0.11	1.064	90.7135	0.11	1.064	14.5215
150	2.5	0.12	1.107	7.63731	0.12	1.107	88.567	0.12	1.107	18.2061
155	2.58333	0.12	1.107	19.5151	0.12	1.107	86.6699	0.12	1.107	21.3303
160	2.66667	0.13	1.2	13.353	0.13	1.2	97.0761	0.13	1.2	29.9428
165	2.75	0.15	1.406	17.7447	0.15	1.406	89.7975	0.15	1.406	32.4813
170	2.83333	0.15	1.406	21.2456	0.15	1.406	100	0.15	1.406	42.4656
175	2.91667	0.15	1.492	23.6969	0.15	1.492	90.6902	0.15	1.492	45.8994
180	3	0.16	1.51	25.0965	0.16	1.51	94.6262	0.16	1.51	52.1048
185	3.08333	0.18	1.715	25.5163	0.18	1.715	91.3978	0.18	1.715	59.9005
190	3.16667	0.19	1.888	27.385	0.19	1.888	93.0412	0.19	1.888	69.3753
195	3.25	0.09	0.843	22.2821	0.09	0.843	94.1531	0.09	0.843	80.6782
200	3.33333	0.1	0.951	35.1604	0.1	0.951	89.7861	0.1	0.951	83.7814
205	3.41667	0.1	0.951	30.9124	0.1	0.951	83.3784	0.1	0.951	83.557
210	3.5	0.11	1.076	29.2991	0.11	1.076	80.4779	0.11	1.076	90.2209
215	3.58333	0.11	1.076	39.3743	0.11	1.076	85.6701	0.11	1.076	94.1063
220	3.66667	0.12	1.182	39.9417	0.12	1.182	78.7644	0.12	1.182	95.9969
225	3.75	0.12	1.182	28.9605	0.12	1.182	72.3624	0.12	1.182	96.824
230	3.83333	0.14	1.35	37.5681	0.14	1.35	71.1757	0.14	1.35	97.7394
235	3.91667	0.15	1.478	39.5994	0.15	1.478	71.1322	0.15	1.478	98.8539
240	4	0.17	1.628	30.6041	0.17	1.628	64.1631	0.17	1.628	100
245	4.08333	0.19	1.839	26.2578	0.19	1.839	57.5977	0.19	1.839	90.9737
250	4.16667	0.19	1.828	33.7419	0.19	1.828	56.5221	0.19	1.828	96.6482
255	4.25	0.22	2.101	35.4649	0.22	2.101	51.474	0.22	2.101	93.818
260	4.33333	0.1	0.978	36.0853	0.1	0.978	52.4059	0.1	0.978	96.5506
265	4.41667	0.1	0.953	33.0893	0.1	0.953	48.7495	0.1	0.953	93.0366
270	4.5	0.13	1.202	33.3031	0.13	1.202	40.6424	0.13	1.202	83.8587
275	4.58333	0.12	1.186	38.6178	0.12	1.186	41.4091	0.12	1.186	92.0348
280	4.66667	0.13	1.202	40.477	0.13	1.202	41.2052	0.13	1.202	96.1404
285	4.75	0.14	1.359	37.6173	0.14	1.359	38.8796	0.14	1.359	95.3073
290	4.83333	0.16	1.505	38.998	0.16	1.505	36.4543	0.16	1.505	89.9806
295	4.91667	0.17	1.625	32.8454	0.17	1.625	32.8873	0.17	1.625	83.7075
300	5	0.18	1.789	34.9788	0.18	1.789	33.7994	0.18	1.789	86.4957
305	5.08333	0.2	1.9	28.7979	0.2	1.9	30.3599	0.2	1.9	81.633
310	5.16667	0.21	2.026	39.6278	0.21	2.026	28.7537	0.21	2.026	74.6852
315	5.25	0.11	1.05	34.2317	0.11	1.05	25.8509	0.11	1.05	68.8221
320	5.33333	0.11	1.05	33.1896	0.11	1.05	25.834	0.11	1.05	61.3809
325	5.41667	0.11	1.064	32.6373	0.11	1.064	26.1584	0.11	1.064	56.6858
330	5.5	0.11	1.051	23.3186	0.11	1.051	25.1299	0.11	1.051	50.454
335	5.58333	0.12	1.175	34.4852	0.12	1.175	20.7528	0.12	1.175	41.7368
340	5.66667	0.12	1.175	35.794	0.12	1.175	22.1143	0.12	1.175	38.0488
345	5.75	0.12	1.177	32.2761	0.12	1.177	21.494	0.12	1.177	32.8856
350	5.83333	0.12	1.177	18.7169	0.12	1.177	20.0241	0.12	1.177	29.0298
355	5.91667	0.16	1.553	29.7795	0.16	1.553	16.3735	0.16	1.553	22.4151
360	6	0.16	1.553	28.238	0.16	1.553	15.7461	0.16	1.553	18.6808
365	6.08333	0.17	1.607	25.7906	0.17	1.607	14.807	0.17	1.607	15.9293
370	6.16667	0.18	1.715	40.5829	0.18	1.715	11.703	0.18	1.715	12.8476
375	6.25	0.2	1.901	34.7367	0.2	1.901	12.1645	0.2	1.901	10.5953
380	6.33333	0.1	0.989	45.752	0.1	0.989	10.482	0.1	0.989	10.1208
385	6.41667	0.1	0.989	50.5466	0.1	0.989	10.9668	0.1	0.989	9.1402
390	6.5	0.11	1.055	38.0144	0.11	1.055	8.33629	0.11	1.055	6.68847
395	6.58333	0.12	1.157	37.0707	0.12	1.157	8.95705	0.12	1.157	6.41382
400	6.66667	0.13	1.25	42.9433	0.13	1.25	6.68724	0.13	1.25	5.54795
405	6.75	0.14	1.315	49.2699	0.14	1.315	6.49597	0.14	1.315	5.23804
410	6.83333	0.15	1.48	50.5996	0.15	1.48	5.61753	0.15	1.48	4.70901
415	6.91667	0.17	1.684	47.5015	0.17	1.684	4.24332	0.17	1.684	3.37934
420	7	0.17	1.684	61.4787	0.17	1.684	5.79202	0.17	1.684	3.70408
425	7.08333	0.09	0.834	53.4044	0.09	0.834	5.26549	0.09	0.834	3.15326
430	7.16667	0.1	0.928	61.0872	0.1	0.928	4.7174	0.1	0.928	3.30807
435	7.25	0.09	0.878	62.5965	0.09	0.878	3.60897	0.09	0.878	2.63377
440	7.33333	0.1	0.906	74.3929	0.1	0.906	5.24074	0.1	0.906	2.81839
445	7.41667	0.12	1.121	70.4664	0.12	1.121	4.18328	0.12	1.121	2.75453
450	7.5	0.12	1.121	82.4652	0.12	1.121	3.85232	0.12	1.121	1.97764
455	7.58333	0.13	1.209	80.362	0.13	1.209	3.08551	0.13	1.209	2.51922
460	7.66667	0.13	1.209	100	0.13	1.209	2.40508	0.13	1.209	1.75035
465	7.75	0.14	1.353	88.6897	0.14	1.353	2.15781	0.14	1.353	1.84614
470	7.83333	0.15	1.439	84.1617	0.15	1.439	1.12694	0.15	1.439	1.69784
475	7.91667	0.17	1.616	89.1436	0.17	1.616	1.75688	0.17	1.616	1.68634
480	8	0.18	1.79	77.2053	0.18	1.79	0.544905	0.18	1.79	1.68649
485	8.08333	0.09	0.856	72.1592	0.09	0.856	3.04936	0.09	0.856	2.03726
490	8.16667	0.09	0.856	89.4481	0.09	0.856	1.79107	0.09	0.856	1.95615
495	8.25	0.1	0.941	87.9445	0.1	0.941	2.02327	0.1	0.941	1.93012
500	8.33333	0.12	1.176	78.3326	0.12	1.176	1.46084	0.12	1.176	1.62157
505	8.41667	0.12	1.176	80.1993	0.12	1.176	0.688268	0.12	1.176	1.56589
510	8.5	0.13	1.221	69.2351	0.13	1.221	0	0.13	1.221	2.23625
515	8.58333	0.14	1.364	88.7502	0.14	1.364	2.94251	0.14	1.364	1.38445
520	8.66667	0.14	1.393	69.9293	0.14	1.393	2.81606	0.14	1.393	1.82374
525	8.75	0.16	1.538	78.3704	0.16	1.538	5.6152	0.16	1.538	1.84947
530	8.83333	0.17	1.63	70.2603	0.17	1.63	7.33912	0.17	1.63	1.21875
535	8.91667	0.2	1.929	72.2065	0.2	1.929	7.15691	0.2	1.929	0.956663
540	9	0.22	2.101	76.8138	0.22	2.101	7.34782	0.22	2.101	1.26355
545	9.08333	0.11	1.064	77.2223	0.11	1.064	10.0514	0.11	1.064	1.75383
550	9.16667	0.12	1.134	88.6651	0.12	1.134	10.5276	0.12	1.134	0.877823
555	9.25	0.12	1.134	77.264	0.12	1.134	11.6186	0.12	1.134	1.38672
560	9.33333	0.11	1.099	78.3553	0.11	1.099	11.0481	0.11	1.099	0.32489
565	9.41667	0.14	1.312	77.646	0.14	1.312	12.1422	0.14	1.312	0.451245
570	9.5	0.14	1.312	68.8474	0.14	1.312	12.676	0.14	1.312	0.701986
575	9.58333	0.14	1.395	60.794	0.14	1.395	15.9886	0.14	1.395	1.11843
580	9.66667	0.17	1.613	66.1882	0.17	1.613	14.4398	0.17	1.613	0.337147
585	9.75	0.17	1.613	57.6676	0.17	1.613	14.7808	0.17	1.613	0.900219
590	9.83333	0.2	1.95	56.4949	0.2	1.95	15.095	0.2	1.95	0.363023
595	9.91667	0.11	1	58.1915	0.11	1	13.6888	0.11	1	0.313238
600	10	0.11	1.006	46.8793	0.11	1.006	16.1073	0.11	1.006	0.643122
605	10.0833	0.11	1.096	45.2678	0.11	1.096	16.8211	0.11	1.096	0.629805
610	10.1667	0.13	1.201	47.9441	0.13	1.201	15.5977	0.13	1.201	0.516767
615	10.25	0.13	1.295	36.2385	0.13	1.295	15.3073	0.13	1.295	0.714395
620	10.3333	0.14	1.381	37.3619	0.14	1.381	14.1752	0.14	1.381	0.515708
625	10.4167	0.17	1.607	33.9745	0.17	1.607	13.2259	0.17	1.607	0.600903
630	10.5	0.18	1.726	36.1496	0.18	1.726	12.5679	0.18	1.726	0.805037
635	10.5833	0.08	0.746	33.9688	0.08	0.746	13.6477	0.08	0.746	2.15453
640	10.6667	0.09	0.888	26.8706	0.09	0.888	10.2789	0.09	0.888	0.366958
645	10.75	0.1	0.922	33.1291	0.1	0.922	9.52977	0.1	0.922	0.437777
650	10.8333	0.11	1.085	26.4469	0.11	1.085	8.1112	0.11	1.085	0.277223
655	10.9167	0.12	1.107	21.2192	0.12	1.107	7.31118	0.12	1.107	0.636918
660	11	0.13	1.254	22.9063	0.13	1.254	7.37355	0.13	1.254	0.393288
665	11.0833	0.14	1.384	23.0519	0.14	1.384	8.5767	0.14	1.384	0.718329
670	11.1667	0.15	1.406	22.876	0.15	1.406	7.94664	0.15	1.406	1.05321
675	11.25	0.16	1.579	21.4688	0.16	1.579	7.28484	0.16	1.579	1.46284
680	11.3333	0.19	1.834	18.1552	0.19	1.834	8.39315	0.19	1.834	0.018764
685	11.4167	0.09	0.8	18.7869	0.09	0.8	7.05913	0.09	0.8	1.00645
690	11.5	0.11	1.001	20.0333	0.11	1.001	5.7256	0.11	1.001	1.06698
695	11.5833	0.11	1.001	29.3653	0.11	1.001	7.41999	0.11	1.001	0.751469
700	11.6667	0.12	1.101	16.1011	0.12	1.101	6.72731	0.12	1.101	0.600298
705	11.75	0.12	1.101	22.9214	0.12	1.101	8.5022	0.12	1.101	0.673386
710	11.8333	0.11	1.055	16.5608	0.11	1.055	9.71798	0.11	1.055	0.716665
715	11.9167	0.13	1.276	12.8594	0.13	1.276	11.0984	0.13	1.276	0.668695
720	12	0.15	1.483	13.4665	0.15	1.483	9.90509	0.15	1.483	0.533715
725	12.0833	0.15	1.485	17.2019	0.15	1.485	11.5698	0.15	1.485	0.690637
730	12.1667	0.17	1.673	10.9907	0.17	1.673	11.8336	0.17	1.673	0.25967
735	12.25	0.19	1.833	12.0517	0.19	1.833	14.5258	0.19	1.833	0.543249
740	12.3333	0.11	1.02	10.724	0.11	1.02	11.0498	0.11	1.02	0.894318
745	12.4167	0.11	1.031	10.4006	0.11	1.031	14.6927	0.11	1.031	0.576994
750	12.5	0.11	1.026	14.9777	0.11	1.026	14.6275	0.11	1.026	0.915806
755	12.5833	0.13	1.207	2.81813	0.13	1.207	13.7378	0.13	1.207	0.248623
760	12.6667	0.13	1.207	5.54736	0.13	1.207	15.8809	0.13	1.207	0
765	12.75	0.14	1.345	6.60463	0.14	1.345	16.1853	0.14	1.345	0.762818
770	12.8333	0.16	1.505	8.32009	0.16	1.505	17.3518	0.16	1.505	0.882061
775	12.9167	0.16	1.505	3.09616	0.16	1.505	17.0467	0.16	1.505	0.817294
780	13	0.18	1.79	2.58171	0.18	1.79	16.937	0.18	1.79	0.95409
785	13.0833	0.19	1.89	11.8815	0.19	1.89	19.9013	0.19	1.89	1.20619
790	13.1667	0.1	0.9	9.06907	0.1	0.9	17.2505	0.1	0.9	0.770384
795	13.25	0.11	1.051	0	0.11	1.051	17.6727	0.11	1.051	0.825163
800	13.3333	0.11	1.078	7.06045	0.11	1.078	18.2319	0.11	1.078	1.09754
805	13.4167	0.11	1.075	11.3765	0.11	1.075	17.8715	0.11	1.075	1.75126
810	13.5	0.12	1.188	3.92268	0.12	1.188	15.9047	0.12	1.188	1.53926
815	13.5833	0.13	1.275	6.41739	0.13	1.275	17.5917	0.13	1.275	0.472278
820	13.6667	0.14	1.381	5.31851	0.14	1.381	18.4395	0.14	1.381	0.565493
825	13.75	0.16	1.585	5.9105	0.16	1.585	17.4403	0.16	1.585	0.856184
830	13.8333	0.17	1.684	6.88644	0.17	1.684	18.5103	0.17	1.684	0.507839
835	13.9167	0.2	1.935	6.44765	0.2	1.935	18.4032	0.2	1.935	0.923977
840	14	0.21	2.097	4.20828	0.21	2.097	18.5458	0.21	2.097	0.782793
845	14.0833	0.11	1.089	11.8607	0.11	1.089	18.3292	0.11	1.089	0.24711
850	14.1667	0.12	1.179	8.26714	0.12	1.179	19.1926	0.12	1.179	0.614068
855	14.25	0.13	1.223	6.1961	0.13	1.223	17.6415	0.13	1.223	0.729527
860	14.3333	0.14	1.375	4.24232	0.14	1.375	20.3281	0.14	1.375	0.384057
865	14.4167	0.15	1.495	3.01294	0.15	1.495	20.099	0.15	1.495	0.826828
870	14.5	0.16	1.527	7.33848	0.16	1.527	20.9366	0.16	1.527	1.32937
875	14.5833	0.18	1.755	4.98752	0.18	1.755	19.5608	0.18	1.755	1.16019
880	14.6667	0.19	1.892	9.3698	0.19	1.892	19.0375	0.19	1.892	1.80755
885	14.75	0.22	2.134	9.37926	0.22	2.134	18.6494	0.22	2.134	2.35731
890	14.8333	0.12	1.14	11.0966	0.12	1.14	15.5085	0.12	1.14	3.64037
895	14.9167	0.11	1.096	9.44734	0.11	1.096	17.768	0.11	1.096	3.39705
900	15	0.14	1.366	6.99614	0.14	1.366	12.0384	0.14	1.366	3.15266
905	15.0833	0.14	1.366	3.38175	0.14	1.366	12.5778	0.14	1.366	3.25253
910	15.1667	0.16	1.533	4.0286	0.16	1.533	11.5489	0.16	1.533	3.48875
915	15.25	0.17	1.676	6.93562	0.17	1.676	10.9977	0.17	1.676	2.86272
920	15.3333	0.2	1.946	9.95234	0.2	1.946	8.73453	0.2	1.946	3.24118
925	15.4167	0.11	1.044	8.67378	0.11	1.044	6.91221	0.11	1.044	2.45567
930	15.5	0.11	1.098	11.3028	0.11	1.098	7.04382	0.11	1.098	2.29057
935	15.5833	0.14	1.316	3.61061	0.14	1.316	3.69719	0.14	1.316	1.6591
940	15.6667	0.13	1.213	13.2357	0.13	1.213	5.43851	0.13	1.213	2.41889
945	15.75	0.15	1.451	13.9223	0.15	1.451	3.67342	0.15	1.451	2.03771
950	15.8333	0.15	1.456	4.73218	0.15	1.456	1.52431	0.15	1.456	2.30359
970	16.1667	0.1	0.958	34.6838	0.1	0.958	26.4974	0.1	0.958	9.1691
975	16.25	0.1	0.95	28.6787	0.1	0.95	26.2467	0.1	0.95	9.62004
980	16.3333	0.12	1.167	30.7913	0.12	1.167	21.5906	0.12	1.167	6.10315
985	16.4167	0.12	1.125	27.629	0.12	1.125	23.2112	0.12	1.125	5.89024
990	16.5	0.14	1.302	34.8578	0.14	1.302	21.9516	0.14	1.302	5.29963
995	16.5833	0.14	1.302	34.3585	0.14	1.302	22.234	0.14	1.302	5.30628
1000	16.6667	0.17	1.63	38.3095	0.17	1.63	20.0476	0.17	1.63	5.033
1005	16.75	0.19	1.825	44.167	0.19	1.825	19.482	0.19	1.825	4.14292
1010	16.8333	0.1	0.941	42.0014	0.1	0.941	16.6242	0.1	0.941	3.7808
1015	16.9167	0.1	0.971	54.9837	0.1	0.971	17.2581	0.1	0.971	3.52068
1020	17	0.11	1.008	51.9311	0.11	1.008	18.2296	0.11	1.008	3.30428
1025	17.0833	0.12	1.114	58.2028	0.12	1.114	17.2707	0.12	1.114	3.10121
1030	17.1667	0.13	1.266	60.4214	0.13	1.266	16.8041	0.13	1.266	1.34526
1035	17.25	0.13	1.266	58.392	0.13	1.266	17.8147	0.13	1.266	2.74182
1040	17.3333	0.16	1.542	64.015	0.16	1.542	16.1309	0.16	1.542	2.48139
1045	17.4167	0.18	1.704	66.7915	0.18	1.704	16.3125	0.18	1.704	2.02924
1050	17.5	0.2	1.924	66.5475	0.2	1.924	13.8401	0.2	1.924	1.9557
1055	17.5833	0.1	0.952	70.5477	0.1	0.952	12.8067	0.1	0.952	2.19963
1060	17.6667	0.11	1.028	62.1123	0.11	1.028	13.8775	0.11	1.028	1.62793
1065	17.75	0.11	1.028	70.0011	0.11	1.028	14.1597	0.11	1.028	2.02682
1070	17.8333	0.1	0.98	67.8242	0.1	0.98	16.3631	0.1	0.98	1.16988
1075	17.9167	0.12	1.179	81.4817	0.12	1.179	15.4058	0.12	1.179	1.37658
1080	18	0.13	1.297	73.5985	0.13	1.297	13.3083	0.13	1.297	1.90954
1085	18.0833	0.15	1.463	103.361	0.15	1.463	16.0513	0.15	1.463	1.9908
1090	18.1667	0.15	1.463	105.4	0.15	1.463	18.6157	0.15	1.463	2.26394
1095	18.25	0.17	1.69	101.072	0.17	1.69	19.6397	0.17	1.69	1.82541
1100	18.3333	0.18	1.754	101.055	0.18	1.754	18.864	0.18	1.754	1.25795
1105	18.4167	0.21	2.047	105.23	0.21	2.047	19.5127	0.21	2.047	1.98248
1110	18.5	0.1	0.984	96.2589	0.1	0.984	22.2418	0.1	0.984	1.12826
1115	18.5833	0.11	1.006	115.997	0.11	1.006	25.2495	0.11	1.006	1.96901
1120	18.6667	0.1	0.992	136.537	0.1	0.992	29.0269	0.1	0.992	1.64639
1125	18.75	0.11	1.09	101.027	0.11	1.09	28.8453	0.11	1.09	1.36871
1130	18.8333	0.11	1.09	120.031	0.11	1.09	33.1551	0.11	1.09	2.5849
1135	18.9167	0.14	1.312	109.317	0.14	1.312	33.4411	0.14	1.312	1.54622
1140	19	0.14	1.312	96.7525	0.14	1.312	37.6097	0.14	1.312	1.71055
1145	19.0833	0.14	1.312	107.764	0.14	1.312	42.5636	0.14	1.312	2.45582
1150	19.1667	0.17	1.664	91.748	0.17	1.664	45.3657	0.17	1.664	1.5674
1155	19.25	0.17	1.664	100.119	0.17	1.664	46.9128	0.17	1.664	1.86793
1160	19.3333	0.21	2.026	89.7375	0.21	2.026	53.2463	0.21	2.026	1.50808
1165	19.4167	0.09	0.822	72.1667	0.09	0.822	54.7955	0.09	0.822	2.31161
1170	19.5	0.11	1.04	75.9608	0.11	1.04	58.6087	0.11	1.04	1.63141
1175	19.5833	0.11	1.04	84.3585	0.11	1.04	65.23	0.11	1.04	2.27968
1180	19.6667	0.12	1.125	86.1269	0.12	1.125	64.934	0.12	1.125	1.8127
1185	19.75	0.14	1.308	73.0841	0.14	1.308	69.6705	0.14	1.308	2.69279
1190	19.8333	0.14	1.308	79.4674	0.14	1.308	66.7408	0.14	1.308	2.46323
1195	19.9167	0.14	1.308	81.4779	0.14	1.308	77.4659	0.14	1.308	2.41814
1200	20	0.14	1.308	89.8869	0.14	1.308	81.6688	0.14	1.308	2.58066
1205	20.0833	0.17	1.61	72.4486	0.17	1.61	81.1502	0.17	1.61	2.19221
1210	20.1667	0.17	1.61	88.0806	0.17	1.61	85.267	0.17	1.61	2.0707
1215	20.25	0.19	1.803	72.3805	0.19	1.803	89.7462	0.19	1.803	2.81597
1220	20.3333	0.19	1.803	70.6896	0.19	1.803	95.5128	0.19	1.803	2.07358
1225	20.4167	0.19	1.803	80.2958	0.19	1.803	98.0161	0.19	1.803	2.15968
1230	20.5	0.11	1.04	64.8964	0.11	1.04	96.2798	0.11	1.04	1.82843
1235	20.5833	0.1	0.933	73.1919	0.1	0.933	90.4406	0.1	0.933	2.13365
1240	20.6667	0.12	1.132	61.5411	0.12	1.132	95.0036	0.12	1.132	1.77774
1245	20.75	0.12	1.129	69.0403	0.12	1.129	104.034	0.12	1.129	1.11343
1250	20.8333	0.12	1.129	65.3503	0.12	1.129	106.433	0.12	1.129	1.44604
1255	20.9167	0.12	1.129	68.6469	0.12	1.129	110.045	0.12	1.129	0.750258
1260	21	0.13	1.276	70.0465	0.13	1.276	112.022	0.13	1.276	1.40125
1265	21.0833	0.15	1.48	57.2761	0.15	1.48	101.264	0.15	1.48	2.5799
1270	21.1667	0.18	1.74	60.9661	0.18	1.74	102.358	0.18	1.74	1.87549
1275	21.25	0.19	1.8	47.5015	0.19	1.8	108.229	0.19	1.8	1.33073
1280	21.3333	0.2	1.975	51.1632	0.2	1.975	105.802	0.2	1.975	1.76684
1285	21.4167	0.1	0.938	55.2901	0.1	0.938	116.41	0.1	0.938	1.70964
1290	21.5	0.1	0.938	52.2734	0.1	0.938	118.285	0.1	0.938	1.7045
1295	21.5833	0.12	1.136	53.3799	0.12	1.136	115.832	0.12	1.136	1.80952
1300	21.6667	0.12	1.136	44.0025	0.12	1.136	108.852	0.12	1.136	1.20544
1305	21.75	0.12	1.136	49.0581	0.12	1.136	109.052	0.12	1.136	2.10127
1310	21.8333	0.12	1.121	49.9924	0.12	1.121	113.109	0.12	1.121	2.6368
1315	21.9167	0.12	1.121	48.4396	0.12	1.121	118.918	0.12	1.121	1.9448
1320	22	0.15	1.441	43.35	0.15	1.441	108.752	0.15	1.441	1.82087
1325	22.0833	0.16	1.588	43.2554	0.16	1.588	113.878	0.16	1.588	2.15817
1330	22.1667	0.18	1.707	43.3916	0.18	1.707	111.772	0.18	1.707	1.9961
1335	22.25	0.18	1.707	43.3159	0.18	1.707	115.279	0.18	1.707	2.54041
1340	22.3333	0.2	1.924	27.943	0.2	1.924	102.162	0.2	1.924	2.02364
1345	22.4167	0.2	1.924	37.239	0.2	1.924	107.609	0.2	1.924	2.2081
1350	22.5	0.12	1.188	35.7713	0.12	1.188	107.629	0.12	1.188	1.81663
1355	22.5833	0.12	1.163	29.9232	0.12	1.163	106.609	0.12	1.163	1.93663
1360	22.6667	0.12	1.163	35.0148	0.12	1.163	111.112	0.12	1.163	1.78046
1365	22.75	0.12	1.163	29.5317	0.12	1.163	111.499	0.12	1.163	4.27457
1370	22.8333	0.15	1.484	29.9478	0.15	1.484	112.01	0.15	1.484	4.95068
1375	22.9167	0.15	1.484	27.6025	0.15	1.484	93.1562	0.15	1.484	5.06704
1380	23	0.2	1.964	20.769	0.2	1.964	86.0278	0.2	1.964	5.87934
1385	23.0833	0.11	1.096	21.6939	0.11	1.096	92.0362	0.11	1.096	7.48609
1390	23.1667	0.11	1.008	16.0974	0.11	1.008	91.0461	0.11	1.008	6.79954
1395	23.25	0.11	1.008	31.2623	0.11	1.008	97.9163	0.11	1.008	5.04132
1400	23.3333	0.11	1.078	21.4613	0.11	1.078	87.084	0.11	1.078	5.9948
1405	23.4167	0.11	1.078	21.7261	0.11	1.078	102.67	0.11	1.078	8.35847
1410	23.5	0.13	1.275	21.5407	0.13	1.275	93.7214	0.13	1.275	8.30217
1415	23.5833	0.13	1.275	21.0036	0.13	1.275	96.8444	0.13	1.275	11.3297
1420	23.6667	0.18	1.725	18.5221	0.18	1.725	83.802	0.18	1.725	9.88259
1425	23.75	0.18	1.725	23.0803	0.18	1.725	85.6076	0.18	1.725	10.958
1430	23.8333	0.18	1.741	15.6661	0.18	1.741	75.8182	0.18	1.741	9.99305
1435	23.9167	0.1	0.976	26.0308	0.1	0.976	86.2481	0.1	0.976	12.6851
1440	24	0.1	0.976	20.1846	0.1	0.976	78.3213	0.1	0.976	11.1283
1445	24.0833	0.11	1.047	22.6169	0.11	1.047	84.2818	0.11	1.047	12.2624
1450	24.1667	0.13	1.273	22.0117	0.13	1.273	82.4265	0.13	1.273	10.7043
1455	24.25	0.13	1.273	28.081	0.13	1.273	81.9419	0.13	1.273	11.0885
1460	24.3333	0.13	1.273	28.5558	0.13	1.273	79.2098	0.13	1.273	11.2522
1465	24.4167	0.15	1.476	36.9099	0.15	1.476	76.717	0.15	1.476	9.33298
1470	24.5	0.15	1.476	33.305	0.15	1.476	76.1446	0.15	1.476	8.73708
1475	24.5833	0.18	1.796	36.7245	0.18	1.796	75.5236	0.18	1.796	8.58273
1480	24.6667	0.2	1.985	41.4548	0.2	1.985	75.3137	0.2	1.985	8.46515
1485	24.75	0.1	0.965	31.6652	0.1	0.965	68.5053	0.1	0.965	6.14038
1490	24.8333	0.1	0.965	36.9931	0.1	0.965	64.4676	0.1	0.965	6.85417
1495	24.9167	0.1	0.965	32.5579	0.1	0.965	66.72	0.1	0.965	6.01629
1500	25	0.11	1.08	33.1215	0.11	1.08	70.8495	0.11	1.08	4.6562
1505	25.0833	0.11	1.08	38.2376	0.11	1.08	75.1067	0.11	1.08	4.71219
1510	25.1667	0.13	1.287	35.7221	0.13	1.287	76.7465	0.13	1.287	5.38195
1515	25.25	0.14	1.304	38.6197	0.14	1.304	83.5599	0.14	1.304	4.77181
1520	25.3333	0.15	1.426	35.7108	0.15	1.426	81.7967	0.15	1.426	4.07346
1525	25.4167	0.15	1.426	31.6481	0.15	1.426	84.0598	0.15	1.426	3.86766
1530	25.5	0.17	1.603	33.0553	0.17	1.603	89.0683	0.17	1.603	4.20662
1535	25.5833	0.19	1.821	25.4274	0.19	1.821	82.3886	0.19	1.821	2.89132
1540	25.6667	0.2	1.925	32.8964	0.2	1.925	88.6639	0.2	1.925	2.98318
1545	25.75	0.2	1.925	29.823	0.2	1.925	93.4865	0.2	1.925	2.87014
1550	25.8333	0.1	0.9	34.2242	0.1	0.9	92.1382	0.1	0.9	2.65814
1555	25.9167	0.09	0.884	35.2606	0.09	0.884	94.8305	0.09	0.884	2.47852
1560	26	0.11	1.021	35.2871	0.11	1.021	92.036	0.11	1.021	1.79998
1565	26.0833	0.11	1.021	27.2715	0.11	1.021	91.9327	0.11	1.021	1.8873
1570	26.1667	0.12	1.196	34.8143	0.12	1.196	98.909	0.12	1.196	2.34187
1575	26.25	0.12	1.196	37.6078	0.12	1.196	100.941	0.12	1.196	1.62733
1580	26.3333	0.12	1.196	33.7873	0.12	1.196	108.11	0.12	1.196	1.81179
1585	26.4167	0.15	1.431	34.0691	0.15	1.431	99.9639	0.15	1.431	1.75035
1590	26.5	0.15	1.492	37.8348	0.15	1.492	97.8658	0.15	1.492	1.47464
1595	26.5833	0.18	1.732	37.1917	0.18	1.732	96.5489	0.18	1.732	2.06601
1600	26.6667	0.18	1.732	35.6238	0.18	1.732	95.8216	0.18	1.732	1.35918
1605	26.75	0.2	1.95	35.0129	0.2	1.95	91.9833	0.2	1.95	1.97749
1610	26.8333	0.1	0.999	39.119	0.1	0.999	95.0629	0.1	0.999	1.88019
1615	26.9167	0.1	0.999	36.3614	0.1	0.999	98.7804	0.1	0.999	0.994645
1620	27	0.1	0.999	35.9396	0.1	0.999	103.666	0.1	0.999	0.95409
1625	27.0833	0.1	0.999	34.105	0.1	0.999	97.4221	0.1	0.999	1.3554
1630	27.1667	0.12	1.163	33.7003	0.12	1.163	101.645	0.12	1.163	1.56664
1635	27.25	0.14	1.342	26.3523	0.14	1.342	87.7935	0.14	1.342	1.05427
1640	27.3333	0.14	1.391	26.636	0.14	1.391	93.407	0.14	1.391	2.00351
1645	27.4167	0.14	1.322	30.3771	0.14	1.322	104.554	0.14	1.322	1.63338
1650	27.5	0.14	1.322	31.9848	0.14	1.322	98.0043	0.14	1.322	2.00018
1655	27.5833	0.14	1.322	27.6574	0.14	1.322	101.276	0.14	1.322	1.30017
1660	27.6667	0.17	1.693	32.887	0.17	1.693	94.1954	0.17	1.693	0.808669
1665	27.75	0.17	1.693	25.0397	0.17	1.693	91.3238	0.17	1.693	1.23722
1670	27.8333	0.21	2.002	29.195	0.21	2.002	93.2526	0.21	2.002	1.12191
1675	27.9167	0.11	1	29.2083	0.11	1	92.4402	0.11	1	1.47434
1680	28	0.11	1.098	35.1226	0.11	1.098	87.8272	0.11	1.098	1.84251
1685	28.0833	0.11	1.098	40.791	0.11	1.098	93.3831	0.11	1.098	1.32271
1690	28.1667	0.11	1.098	27.4342	0.11	1.098	92.9241	0.11	1.098	1.29578
1695	28.25	0.13	1.283	29.9724	0.13	1.283	88.7386	0.13	1.283	1.61325
1700	28.3333	0.13	1.283	33.2709	0.13	1.283	87.1397	0.13	1.283	1.51353
1705	28.4167	0.16	1.532	24.6539	0.16	1.532	77.0649	0.16	1.532	1.06864
1710	28.5	0.16	1.532	24.722	0.16	1.532	74.0443	0.16	1.532	1.23873
1715	28.5833	0.19	1.879	28.5141	0.19	1.879	72.7203	0.19	1.879	1.68226
1720	28.6667	0.21	2.092	22.6377	0.21	2.092	66.87	0.21	2.092	1.25704
1725	28.75	0.11	1.02	19.742	0.11	1.02	66.7956	0.11	1.02	1.08211
1730	28.8333	0.1	0.986	24.1962	0.1	0.986	56.4182	0.1	0.986	0.840447
1735	28.9167	0.11	1.064	18.2176	0.11	1.064	51.2144	0.11	1.064	0.753739
1740	29	0.12	1.14	18.3973	0.12	1.14	50.7887	0.12	1.14	0.158586
1745	29.0833	0.13	1.256	24.1186	0.13	1.256	49.5686	0.13	1.256	1.48327
1750	29.1667	0.15	1.402	34.088	0.15	1.402	50.5735	0.15	1.402	1.16186
1755	29.25	0.16	1.551	28.2021	0.16	1.551	49.2737	0.16	1.551	1.92407
1760	29.3333	0.16	1.551	34.6176	0.16	1.551	50.0904	0.16	1.551	1.72432
1765	29.4167	0.19	1.868	36.2006	0.19	1.868	47.9818	0.19	1.868	1.2758
1770	29.5	0.21	2.04	23.6987	0.21	2.04	46.6813	0.21	2.04	1.37023
1775	29.5833	0.11	1.092	28.1226	0.11	1.092	44.5643	0.11	1.092	0.6463
1780	29.6667	0.12	1.139	20.4872	0.12	1.139	41.8562	0.12	1.139	0.973006
1785	29.75	0.11	1.089	26.1273	0.11	1.089	47.9278	0.11	1.089	0.891291
1790	29.8333	0.13	1.235	26.9368	0.13	1.235	43.7174	0.13	1.235	1.67454
1795	29.9167	0.14	1.353	26.498	0.14	1.353	41.4642	0.14	1.353	3.28809
1800	30	0.15	1.414	21.4178	0.15	1.414	41.9057	0.15	1.414	5.96151
1805	30.0833	0.17	1.616	25.9608	0.17	1.616	43.6822	0.17	1.616	8.5741
1810	30.1667	0.18	1.768	18.263	0.18	1.768	43.909	0.18	1.768	10.1963
1815	30.25	0.2	1.976	25.5712	0.2	1.976	45.6349	0.2	1.976	12.4732
1820	30.3333	0.11	1.093	22.0722	0.11	1.093	47.4109	0.11	1.093	13.2249
1825	30.4167	0.11	1.078	24.3305	0.11	1.078	50.1583	0.11	1.078	12.8399
1830	30.5	0.13	1.226	21.7336	0.13	1.226	50.7563	0.13	1.226	12.1884
1835	30.5833	0.13	1.282	19.8233	0.13	1.282	52.4119	0.13	1.282	12.1391
1840	30.6667	0.13	1.282	22.4088	0.13	1.282	40.6511	0.13	1.282	10.4566
1845	30.75	0.15	1.432	15.4543	0.15	1.432	45.5033	0.15	1.432	10.9954
1850	30.8333	0.17	1.605	16.4473	0.17	1.605	54.8528	0.17	1.605	11.6523
1855	30.9167	0.17	1.605	17.8639	0.17	1.605	60.0447	0.17	1.605	11.087
1860	31	0.11	1.001	16.487	0.11	1.001	61.7484	0.11	1.001	8.41627
1865	31.0833	0.11	1.029	14.2022	0.11	1.029	62.921	0.11	1.029	8.40719
1870	31.1667	0.11	1.029	16.6118	0.11	1.029	71.7288	0.11	1.029	7.57855
1875	31.25	0.12	1.151	13.8069	0.12	1.151	64.4469	0.12	1.151	6.22693
1880	31.3333	0.13	1.254	20.16	0.13	1.254	65.3604	0.13	1.254	7.02183
1885	31.4167	0.13	1.27	10.8942	0.13	1.27	67.9647	0.13	1.27	5.66598
1890	31.5	0.15	1.475	19.203	0.15	1.475	75.488	0.15	1.475	5.53872
1895	31.5833	0.16	1.53	12.901	0.16	1.53	70.4538	0.16	1.53	4.67179
1900	31.6667	0.18	1.776	13.5724	0.18	1.776	71.3228	0.18	1.776	4.42014
1905	31.75	0.2	1.901	17.2076	0.2	1.901	68.8523	0.2	1.901	3.4143
1910	31.8333	0.21	2.001	16.8709	0.21	2.001	76.5931	0.21	2.001	3.57909
1915	31.9167	0.23	2.201	13.2528	0.23	2.201	66.9439	0.23	2.201	3.06187
1920	32	0.26	2.5	12.396	0.26	2.5	66.5543	0.26	2.5	2.58505
1925	32.0833	0.27	2.6	19.2559	0.27	2.6	64.2951	0.27	2.6	3.31291
1930	32.1667	0.29	2.854	14.1587	0.29	2.854	63.3447	0.29	2.854	3.30065
1935	32.25	0.14	1.324	19.5907	0.14	1.324	65.454	0.14	1.324	4.0329
1940	32.3333	0.15	1.478	19.1784	0.15	1.478	64.8827	0.15	1.478	3.91639
1945	32.4167	0.15	1.478	18.6677	0.15	1.478	54.6484	0.15	1.478	4.03881
1950	32.5	0.15	1.478	13.8448	0.15	1.478	56.5924	0.15	1.478	5.42326
1955	32.5833	0.19	1.851	14.711	0.19	1.851	56.9855	0.19	1.851	4.98472
1960	32.6667	0.2	1.993	12.2106	0.2	1.993	52.5733	0.2	1.993	5.32989
1965	32.75	0.22	2.159	16.1938	0.22	2.159	53.0822	0.22	2.159	5.51572
1970	32.8333	0.22	2.159	12.0082	0.22	2.159	52.1971	0.22	2.159	5.4629
1975	32.9167	0.26	2.565	15.9215	0.26	2.565	47.9461	0.26	2.565	4.27184
1980	33	0.26	2.565	15.6075	0.26	2.565	47.7117	0.26	2.565	4.64273
1985	33.0833	0.26	2.565	12.6021	0.26	2.565	32.9313	0.26	2.565	3.83104
1990	33.1667	0.14	1.309	15.163	0.14	1.309	40.0187	0.14	1.309	3.93061
1995	33.25	0.14	1.319	6.54978	0.14	1.319	48.7852	0.14	1.319	4.12839
2000	33.3333	0.14	1.319	10.062	0.14	1.319	38.6945	0.14	1.319	2.84986
2005	33.4167	0.15	1.478	17.1036	0.15	1.478	41.091	0.15	1.478	3.44093
2010	33.5	0.17	1.648	8.86102	0.17	1.648	42.5376	0.17	1.648	3.3515
2015	33.5833	0.17	1.648	15.5791	0.17	1.648	43.8507	0.17	1.648	3.68108
2020	33.6667	0.21	2.002	11.176	0.21	2.002	38.7485	0.21	2.002	3.67654
2025	33.75	0.21	2.002	9.59487	0.21	2.002	34.2507	0.21	2.002	2.98439
2030	33.8333	0.25	2.45	11.8323	0.25	2.45	43.4103	0.25	2.45	2.69234
2035	33.9167	0.25	2.45	13.0655	0.25	2.45	42.6133	0.25	2.45	1.91665
2040	34	0.29	2.868	14.6675	0.29	2.868	41.0597	0.29	2.868	1.81572
2045	34.0833	0.12	1.163	10.8886	0.12	1.163	44.1119	0.12	1.163	2.46944
2050	34.1667	0.14	1.329	12.4868	0.14	1.329	40.7673	0.14	1.329	1.9224
2055	34.25	0.15	1.48	13.9677	0.15	1.48	40.844	0.15	1.48	1.44619
2060	34.3333	0.15	1.48	13.701	0.15	1.48	46.4854	0.15	1.48	1.34723
2065	34.4167	0.18	1.728	9.42276	0.18	1.728	37.9622	0.18	1.728	1.41699
2070	34.5	0.18	1.728	15.7248	0.18	1.728	43.3685	0.18	1.728	1.51641
2075	34.5833	0.18	1.728	13.8769	0.18	1.728	45.9212	0.18	1.728	1.4353
2080	34.6667	0.18	1.728	13.4967	0.18	1.728	49.9882	0.18	1.728	1.43318
2085	34.75	0.18	1.728	17.0752	0.18	1.728	54.5658	0.18	1.728	1.31515
2090	34.8333	0.22	2.176	16.9523	0.22	2.176	50.9727	0.22	2.176	1.67242
2095	34.9167	0.22	2.189	12.0082	0.22	2.189	55.4778	0.22	2.189	2.82686
2100	35	0.24	2.376	20.4097	0.24	2.376	60.9242	0.24	2.376	2.48956
2105	35.0833	0.26	2.575	14.4103	0.26	2.575	60.5323	0.26	2.575	2.9576
2110	35.1667	0.27	2.604	13.2036	0.27	2.604	61.7943	0.27	2.604	2.9912
2115	35.25	0.27	2.625	18.1835	0.27	2.625	78.1432	0.27	2.625	4.71325
2120	35.3333	0.27	2.625	10.6181	0.27	2.625	44.2835	0.27	2.625	2.58838

## Sheet: Figure S3c
channel	mean_capsule	values_bgcor
mScarlet	0.0359643	0.00750423
mTurquoise	0.0359643	0.0245644
YFP	0.0359643	0.00294749
mScarlet	0.0277522	0.00612929
mTurquoise	0.0277522	0.023911
YFP	0.0277522	0.00244274
mScarlet	0.0534618	0.0112711
mTurquoise	0.0534618	0.0124269
YFP	0.0534618	0.00865523
mScarlet	0.0320131	0.0047219
mTurquoise	0.0320131	0.0358367
YFP	0.0320131	0.00116345
mScarlet	0.0225307	0.0012881
mTurquoise	0.0225307	0.0163881
YFP	0.0225307	0.00751813
mScarlet	0.0263629	0.00229878
mTurquoise	0.0263629	0.0280602
YFP	0.0263629	0.00723399
mScarlet	0.0608067	0.00828101
mTurquoise	0.0608067	0.0371533
YFP	0.0608067	-9.49885e-05
mScarlet	0.0270281	0.00381872
mTurquoise	0.0270281	0.0462239
YFP	0.0270281	0.00127493
mScarlet	0.0415978	0.00427992
mTurquoise	0.0415978	0.0435206
YFP	0.0415978	0.00161119
mScarlet	0.0534291	0.00482702
mTurquoise	0.0534291	0.0395674
YFP	0.0534291	0.00441948
mScarlet	0.0209161	0.000594052
mTurquoise	0.0209161	-0.00179236
YFP	0.0209161	-0.000448308
mScarlet	0.0289544	0.00226356
mTurquoise	0.0289544	0.0341042
YFP	0.0289544	0.0018513
mScarlet	0.0575409	0.00826423
mTurquoise	0.0575409	0.0148288
YFP	0.0575409	0.000328271
mScarlet	0.0634717	0.0074343
mTurquoise	0.0634717	0.0255569
YFP	0.0634717	0.0079048
mScarlet	0.0128483	-0.00040874
mTurquoise	0.0128483	0.0273504
YFP	0.0128483	0.00642782
mScarlet	0.0539723	0.0065473
mTurquoise	0.0539723	0.0295559
YFP	0.0539723	0.00339853
mScarlet	0.0102951	-0.000340605
mTurquoise	0.0102951	0.030103
YFP	0.0102951	0.00673424
mScarlet	0.0139514	0.000445547
mTurquoise	0.0139514	0.0463154
YFP	0.0139514	0.00155927
mScarlet	0.0585717	0.00670135
mTurquoise	0.0585717	0.0357563
YFP	0.0585717	0.00900339
mScarlet	0.0632846	0.00666735
mTurquoise	0.0632846	0.0308537
YFP	0.0632846	0.00654538
mScarlet	0.0197348	0.0012025
mTurquoise	0.0197348	0.0196557
YFP	0.0197348	0.00949361
mScarlet	0.0671095	0.00722497
mTurquoise	0.0671095	0.0279109
YFP	0.0671095	0.00675835
mScarlet	0.0515241	0.0194488
mTurquoise	0.0515241	0.0129046
YFP	0.0515241	0.00101436
mScarlet	0.0782477	0.015162
mTurquoise	0.0782477	0.00716253
YFP	0.0782477	0.00228783
mScarlet	0.144412	0.0256874
mTurquoise	0.144412	0.0199006
YFP	0.144412	0.00213554
mScarlet	0.16436	0.0150239
mTurquoise	0.16436	0.0277925
YFP	0.16436	0.00725802
mScarlet	0.0167884	0.00111237
mTurquoise	0.0167884	0.0253016
YFP	0.0167884	0.00298903
mScarlet	0.144574	0.0135843
mTurquoise	0.144574	0.0510613
YFP	0.144574	0.0056995
mScarlet	0.408453	0.0301702
mTurquoise	0.408453	0.0552701
YFP	0.408453	0.00450715
mScarlet	0.0580961	0.0133027
mTurquoise	0.0580961	0.0278044
YFP	0.0580961	0.003777
mScarlet	0.0649832	0.00469983
mTurquoise	0.0649832	0.0292833
YFP	0.0649832	0.00269298
mScarlet	0.14605	0.0180812
mTurquoise	0.14605	0.0338364
YFP	0.14605	0.00245316
mScarlet	0.0332083	0.00369759
mTurquoise	0.0332083	0.04612
YFP	0.0332083	0.00207551
mScarlet	0.0806061	0.006424
mTurquoise	0.0806061	0.0162043
YFP	0.0806061	0.00317648
mScarlet	0.073367	0.00630707
mTurquoise	0.073367	0.0133623
YFP	0.073367	0.00295577
mScarlet	0.0379844	0.00390308
mTurquoise	0.0379844	0.0390538
YFP	0.0379844	0.00631094
mScarlet	0.00935354	-0.000637567
mTurquoise	0.00935354	0.0300525
YFP	0.00935354	0.00170673
mScarlet	0.104804	0.00728551
mTurquoise	0.104804	0.036343
YFP	0.104804	0.00547904
mScarlet	0.011431	-0.000653163
mTurquoise	0.011431	0.0284566
YFP	0.011431	0.00185118
mScarlet	0.0550372	0.0106448
mTurquoise	0.0550372	0.0194103
YFP	0.0550372	0.00771301
mScarlet	0.0579925	0.00457139
mTurquoise	0.0579925	0.0438804
YFP	0.0579925	0.00766918
mScarlet	0.0514787	0.0222091
mTurquoise	0.0514787	0.00529374
YFP	0.0514787	0.00156193
mScarlet	0.0547464	0.0251393
mTurquoise	0.0547464	0.00629226
YFP	0.0547464	0.001881
mScarlet	0.0532787	0.0100793
mTurquoise	0.0532787	0.0392064
YFP	0.0532787	0.00070742
mScarlet	0.0496039	0.0121805
mTurquoise	0.0496039	0.0189474
YFP	0.0496039	0.00681565
mScarlet	0.0555398	0.0143349
mTurquoise	0.0555398	0.0109681
YFP	0.0555398	0.00496912
mScarlet	0.0517203	0.0289787
mTurquoise	0.0517203	0.00709819
YFP	0.0517203	0.00304079
mScarlet	0.0440547	0.0261669
mTurquoise	0.0440547	0.00680686
YFP	0.0440547	0.00285459
mScarlet	0.0430951	0.00880047
mTurquoise	0.0430951	0.0425184
YFP	0.0430951	0.0010184
mScarlet	0.0322009	0.00395644
mTurquoise	0.0322009	0.0450919
YFP	0.0322009	0.00453143
mScarlet	0.0387216	0.00246126
mTurquoise	0.0387216	0.044741
YFP	0.0387216	0.00651988
mScarlet	0.03464	0.00384367
mTurquoise	0.03464	0.0229596
YFP	0.03464	0.000363277
mScarlet	0.0300141	0.00213512
mTurquoise	0.0300141	0.0224623
YFP	0.0300141	0.000224009
mScarlet	0.0289668	0.00323006
mTurquoise	0.0289668	0.0201724
YFP	0.0289668	0.00216665
mScarlet	0.0305598	0.00311534
mTurquoise	0.0305598	0.0198062
YFP	0.0305598	0.0020289
mScarlet	0.054135	0.00397788
mTurquoise	0.054135	0.0358127
YFP	0.054135	0.000457524
mScarlet	0.0229928	0.00143979
mTurquoise	0.0229928	0.0213069
YFP	0.0229928	0.00140443
mScarlet	0.0342677	0.00127533
mTurquoise	0.0342677	0.0416133
YFP	0.0342677	0.00321602
mScarlet	0.0448533	0.00427688
mTurquoise	0.0448533	0.041764
YFP	0.0448533	0.00838878
mScarlet	0.038338	0.00466324
mTurquoise	0.038338	0.0389091
YFP	0.038338	0.00810707
mScarlet	0.00814862	-0.00179558
mTurquoise	0.00814862	0.0390422
YFP	0.00814862	0.00326527
mScarlet	0.026545	0.00181164
mTurquoise	0.026545	0.0265788
YFP	0.026545	0.00619412
mScarlet	0.0458283	0.00534575
mTurquoise	0.0458283	0.0331376
YFP	0.0458283	0.004105
mScarlet	0.0453722	0.00996753
mTurquoise	0.0453722	0.0174262
YFP	0.0453722	0.00466504
mScarlet	0.0599507	0.00592046
mTurquoise	0.0599507	0.0350139
YFP	0.0599507	0.00417205
mScarlet	0.0237969	0.00132541
mTurquoise	0.0237969	0.047921
YFP	0.0237969	0.00452229
mScarlet	0.062664	0.00582651
mTurquoise	0.062664	0.0146288
YFP	0.062664	0.00511722
mScarlet	0.0598756	0.0130562
mTurquoise	0.0598756	0.0174745
YFP	0.0598756	0.00739782
mScarlet	0.0580761	0.0161131
mTurquoise	0.0580761	0.0213045
YFP	0.0580761	0.00625282
mScarlet	0.0305584	0.000553668
mTurquoise	0.0305584	0.0274288
YFP	0.0305584	0.00396071
mScarlet	0.0138704	-0.000303203
mTurquoise	0.0138704	0.0273594
YFP	0.0138704	0.00952508
mScarlet	0.026487	0.00307124
mTurquoise	0.026487	0.0204154
YFP	0.026487	0.000548008
mScarlet	0.0238689	0.00135784
mTurquoise	0.0238689	0.022712
YFP	0.0238689	0.00885234
mScarlet	0.0185906	0.00212813
mTurquoise	0.0185906	0.0169899
YFP	0.0185906	0.000448925
mScarlet	0.00572042	-0.00132853
mTurquoise	0.00572042	0.0220138
YFP	0.00572042	-4.91172e-05
mScarlet	0.0258568	0.000444277
mTurquoise	0.0258568	0.0351715
YFP	0.0258568	0.000951456
mScarlet	0.00571832	-0.00172163
mTurquoise	0.00571832	0.020756
YFP	0.00571832	6.14248e-06
mScarlet	0.0583986	0.00211513
mTurquoise	0.0583986	0.0324779
YFP	0.0583986	0.000898738
mScarlet	0.0307162	0.00237256
mTurquoise	0.0307162	0.037238
YFP	0.0307162	0.0011817
mScarlet	0.00501577	-0.00193583
mTurquoise	0.00501577	0.0271298
YFP	0.00501577	0.000699281
mScarlet	0.0330038	0.0117931
mTurquoise	0.0330038	0.0276246
YFP	0.0330038	0.000616637
mScarlet	0.0309401	0.00288429
mTurquoise	0.0309401	0.0337375
YFP	0.0309401	0.000761208
mScarlet	0.028638	0.00168749
mTurquoise	0.028638	0.0370139
YFP	0.028638	0.00898848
mScarlet	0.0186301	0.00238957
mTurquoise	0.0186301	0.0364198
YFP	0.0186301	0.00105001
mScarlet	0.0322132	0.0142245
mTurquoise	0.0322132	0.0168394
YFP	0.0322132	0.00666432
mScarlet	0.0383841	0.00701916
mTurquoise	0.0383841	0.0129643
YFP	0.0383841	0.00715654
mScarlet	0.0694183	0.0235641
mTurquoise	0.0694183	0.0103345
YFP	0.0694183	0.000483956
mScarlet	0.0337581	0.00483523
mTurquoise	0.0337581	0.046282
YFP	0.0337581	0.00451152
mScarlet	0.0296706	0.00409876
mTurquoise	0.0296706	0.0365489
YFP	0.0296706	0.00222729
mScarlet	0.0189355	0.000201948
mTurquoise	0.0189355	0.038333
YFP	0.0189355	0.00188348
mScarlet	0.0552065	0.0201309
mTurquoise	0.0552065	0.0107568
YFP	0.0552065	0.00181182
mScarlet	0.0479833	0.00924831
mTurquoise	0.0479833	0.0302663
YFP	0.0479833	0.00161597
mScarlet	0.0504031	0.00814778
mTurquoise	0.0504031	0.0394764
YFP	0.0504031	0.00209148
mScarlet	0.0180354	0.00209114
mTurquoise	0.0180354	0.0382964
YFP	0.0180354	0.00643401
mScarlet	0.0574548	0.012926
mTurquoise	0.0574548	0.00590263
YFP	0.0574548	0.00520574
mScarlet	0.0542503	0.00928777
mTurquoise	0.0542503	0.00438184
YFP	0.0542503	0.00396852
mScarlet	0.0349485	0.00340504
mTurquoise	0.0349485	0.0228695
YFP	0.0349485	0.0031272
mScarlet	0.0569921	0.00746365
mTurquoise	0.0569921	0.00991521
YFP	0.0569921	0.00858253
mScarlet	0.0292754	0.00460927
mTurquoise	0.0292754	0.0269949
YFP	0.0292754	0.00200603
mScarlet	0.0503231	0.00797509
mTurquoise	0.0503231	0.00809283
YFP	0.0503231	0.00315634
mScarlet	0.0275514	0.00559976
mTurquoise	0.0275514	0.0308774
YFP	0.0275514	0.00231084
mScarlet	0.0113318	-0.000633985
mTurquoise	0.0113318	0.00440604
YFP	0.0113318	0.00370458
mScarlet	0.0227091	0.0016762
mTurquoise	0.0227091	0.00608945
YFP	0.0227091	0.00456607
mScarlet	0.0591204	0.0105539
mTurquoise	0.0591204	0.0266464
YFP	0.0591204	0.00711772
mScarlet	0.042913	0.00736487
mTurquoise	0.042913	0.0448499
YFP	0.042913	0.00685628
mScarlet	0.016767	0.00205976
mTurquoise	0.016767	0.0325912
YFP	0.016767	0.000523678
mScarlet	0.0149489	0.002444
mTurquoise	0.0149489	0.0340857
YFP	0.0149489	0.000463832
mScarlet	0.0469709	0.0101759
mTurquoise	0.0469709	0.0223458
YFP	0.0469709	0.00601887
mScarlet	0.0827185	0.0130722
mTurquoise	0.0827185	0.0339661
YFP	0.0827185	0.00299117
mScarlet	0.065072	0.0108357
mTurquoise	0.065072	0.0217867
YFP	0.065072	0.00849877
mScarlet	0.0601585	0.00820354
mTurquoise	0.0601585	0.024149
YFP	0.0601585	0.00687676
mScarlet	0.0552033	0.0167768
mTurquoise	0.0552033	0.0185878
YFP	0.0552033	0.000497184
mScarlet	0.0104456	-6.13222e-05
mTurquoise	0.0104456	0.0259797
YFP	0.0104456	0.00309045
mScarlet	0.0478201	0.0105034
mTurquoise	0.0478201	0.0508777
YFP	0.0478201	4.60948e-05
mScarlet	0.0520121	0.0181578
mTurquoise	0.0520121	0.020134
YFP	0.0520121	0.000424836
mScarlet	0.00648176	-0.000164273
mTurquoise	0.00648176	0.0227108
YFP	0.00648176	0.00269904
mScarlet	0.0180197	0.00369202
mTurquoise	0.0180197	0.0100881
YFP	0.0180197	0.0019297
mScarlet	0.0876894	0.0292171
mTurquoise	0.0876894	0.0049355
YFP	0.0876894	0.00321586
mScarlet	0.0884588	0.0233323
mTurquoise	0.0884588	0.00610947
YFP	0.0884588	0.00436631
mScarlet	0.0130964	0.000278872
mTurquoise	0.0130964	0.0499816
YFP	0.0130964	0.00895765
mScarlet	0.0480471	0.0162382
mTurquoise	0.0480471	0.0181662
YFP	0.0480471	0.00886319
mScarlet	0.0106131	5.5395e-05
mTurquoise	0.0106131	0.0232771
YFP	0.0106131	0.00278977
mScarlet	0.00864496	0.000203716
mTurquoise	0.00864496	0.0225277
YFP	0.00864496	0.00259412
mScarlet	0.0744219	0.0133492
mTurquoise	0.0744219	0.0175266
YFP	0.0744219	0.00866955
mScarlet	0.0110403	0.00143264
mTurquoise	0.0110403	0.0396307
YFP	0.0110403	0.000895735
mScarlet	0.0666352	0.0309913
mTurquoise	0.0666352	0.03462
YFP	0.0666352	0.000722833
mScarlet	0.0610613	0.031477
mTurquoise	0.0610613	0.0293493
YFP	0.0610613	0.000368462
mScarlet	0.0365389	0.00517465
mTurquoise	0.0365389	0.0392748
YFP	0.0365389	0.00299292
mScarlet	0.0569491	0.0168411
mTurquoise	0.0569491	0.0148476
YFP	0.0569491	0.00310806
mScarlet	0.00570998	-0.00116814
mTurquoise	0.00570998	0.034077
YFP	0.00570998	0.00193559
mScarlet	0.0344097	0.00524076
mTurquoise	0.0344097	0.0352618
YFP	0.0344097	0.00486157
mScarlet	0.0119339	0.000552473
mTurquoise	0.0119339	0.0224977
YFP	0.0119339	0.00347788
mScarlet	0.0153912	0.00115807
mTurquoise	0.0153912	0.0401159
YFP	0.0153912	0.00657585
mScarlet	0.0332662	0.00467922
mTurquoise	0.0332662	0.0362501
YFP	0.0332662	0.00705477
mScarlet	0.0266811	0.0037716
mTurquoise	0.0266811	0.0367382
YFP	0.0266811	0.00771505
mScarlet	0.0492399	0.0222598
mTurquoise	0.0492399	0.00717005
YFP	0.0492399	0.00462213
mScarlet	0.0101059	-0.000147381
mTurquoise	0.0101059	0.0510066
YFP	0.0101059	0.00124158
mScarlet	0.0370762	0.00680266
mTurquoise	0.0370762	0.030507
YFP	0.0370762	0.00175689
mScarlet	0.0312808	0.00607636
mTurquoise	0.0312808	0.0281093
YFP	0.0312808	0.00198466
mScarlet	0.0398929	0.0236115
mTurquoise	0.0398929	0.0142535
YFP	0.0398929	0.0102342
mScarlet	0.0408176	0.00472882
mTurquoise	0.0408176	0.0469136
YFP	0.0408176	0.00152165
mScarlet	0.0303296	0.00643053
mTurquoise	0.0303296	0.0444699
YFP	0.0303296	0.00235833
mScarlet	0.0383681	0.00567236
mTurquoise	0.0383681	0.0239699
YFP	0.0383681	0.0111338
mScarlet	0.0376422	0.00771623
mTurquoise	0.0376422	0.0316685
YFP	0.0376422	0.00108474
mScarlet	0.0527267	0.0172595
mTurquoise	0.0527267	0.00950153
YFP	0.0527267	0.00815618
mScarlet	0.0362829	0.00835285
mTurquoise	0.0362829	0.0172144
YFP	0.0362829	0.00167313
mScarlet	0.0471713	0.0160207
mTurquoise	0.0471713	0.017369
YFP	0.0471713	0.00915141
mScarlet	0.0423756	0.0202314
mTurquoise	0.0423756	0.00854753
YFP	0.0423756	0.00782404
mScarlet	0.0196596	0.00176924
mTurquoise	0.0196596	0.0231199
YFP	0.0196596	0.0104226
mScarlet	0.0102091	0.000743532
mTurquoise	0.0102091	0.0435943
YFP	0.0102091	0.00468767
mScarlet	0.0389064	0.00585241
mTurquoise	0.0389064	0.0314152
YFP	0.0389064	0.00579043
mScarlet	0.00779741	-0.000397441
mTurquoise	0.00779741	0.0477169
YFP	0.00779741	0.00138413
mScarlet	0.00646111	-0.000887319
mTurquoise	0.00646111	0.0376655
YFP	0.00646111	0.00410676
mScarlet	0.0070849	-0.00117472
mTurquoise	0.0070849	0.0428211
YFP	0.0070849	0.00151738
mScarlet	0.00680784	-0.00208999
mTurquoise	0.00680784	0.0417649
YFP	0.00680784	0.00158316
mScarlet	0.0559744	0.020016
mTurquoise	0.0559744	0.00425639
YFP	0.0559744	0.00437239
mScarlet	0.0172677	-0.000727309
mTurquoise	0.0172677	0.0418856
YFP	0.0172677	0.00381674
mScarlet	0.0612684	0.00616372
mTurquoise	0.0612684	0.0227051
YFP	0.0612684	0.00233833
mScarlet	0.013322	-0.000107655
mTurquoise	0.013322	0.0405945
YFP	0.013322	0.00122786
mScarlet	0.00716693	-0.00116735
mTurquoise	0.00716693	0.0307792
YFP	0.00716693	0.00523239
mScarlet	0.0433226	0.00679407
mTurquoise	0.0433226	0.00863935
YFP	0.0433226	0.00190082
mScarlet	0.0253518	0.00662849
mTurquoise	0.0253518	0.00696443
YFP	0.0253518	0.00141058
mScarlet	0.0334013	0.00364819
mTurquoise	0.0334013	0.0286114
YFP	0.0334013	0.00443199
mScarlet	0.0350876	0.0126145
mTurquoise	0.0350876	0.0114749
YFP	0.0350876	0.0014838
mScarlet	0.0440728	0.0137573
mTurquoise	0.0440728	0.0127072
YFP	0.0440728	0.0017727
mScarlet	0.0226967	0.00232682
mTurquoise	0.0226967	0.0410019
YFP	0.0226967	0.000496266
mScarlet	0.0443666	0.0318997
mTurquoise	0.0443666	0.00199766
YFP	0.0443666	0.000969675
mScarlet	0.0377857	0.00656258
mTurquoise	0.0377857	0.0483327
YFP	0.0377857	0.00297703
mScarlet	0.0616871	0.028058
mTurquoise	0.0616871	0.0126766
YFP	0.0616871	0.00457291
mScarlet	0.0344652	0.00716831
mTurquoise	0.0344652	0.0224373
YFP	0.0344652	0.00111792
mScarlet	0.0448805	0.006822
mTurquoise	0.0448805	0.0217735
YFP	0.0448805	0.00139331
mScarlet	0.0333833	0.00384128
mTurquoise	0.0333833	0.0350333
YFP	0.0333833	0.000490328
mScarlet	0.0263722	0.00312697
mTurquoise	0.0263722	0.0355238
YFP	0.0263722	0.00288709
mScarlet	0.0270527	0.0024264
mTurquoise	0.0270527	0.0351168
YFP	0.0270527	0.000539552
mScarlet	0.0195382	0.0030895
mTurquoise	0.0195382	0.0297135
YFP	0.0195382	0.00182681
mScarlet	0.0602256	0.0167074
mTurquoise	0.0602256	0.00863881
YFP	0.0602256	0.00254961
mScarlet	0.0529436	0.0160415
mTurquoise	0.0529436	0.0112397
YFP	0.0529436	0.00150735
mScarlet	0.0462574	0.0143864
mTurquoise	0.0462574	0.0116832
YFP	0.0462574	0.00168824
mScarlet	0.0905285	0.0102474
mTurquoise	0.0905285	0.0282513
YFP	0.0905285	0.00816534
mScarlet	0.0672981	0.0236362
mTurquoise	0.0672981	0.00508659
YFP	0.0672981	0.00335833
mScarlet	0.0346335	0.00548452
mTurquoise	0.0346335	0.0277639
YFP	0.0346335	0.00322678
mScarlet	0.0417853	0.00735033
mTurquoise	0.0417853	0.0178502
YFP	0.0417853	0.00629248
mScarlet	0.0635854	0.0143293
mTurquoise	0.0635854	0.00738015
YFP	0.0635854	0.00718836
mScarlet	0.0517683	0.0249888
mTurquoise	0.0517683	0.00439087
YFP	0.0517683	0.00191094
mScarlet	0.0298146	0.00195041
mTurquoise	0.0298146	0.0394284
YFP	0.0298146	0.00163504
mScarlet	0.0737162	0.0137872
mTurquoise	0.0737162	0.0081603
YFP	0.0737162	0.000861735
mScarlet	0.0345722	0.00606479
mTurquoise	0.0345722	0.0368829
YFP	0.0345722	-0.00012437
mScarlet	0.049957	0.0065268
mTurquoise	0.049957	0.0304224
YFP	0.049957	0.00139544
mScarlet	0.0131724	-0.000383518
mTurquoise	0.0131724	0.028057
YFP	0.0131724	0.00203517
mScarlet	0.0731969	0.0112865
mTurquoise	0.0731969	0.0390132
YFP	0.0731969	0.000766454
mScarlet	0.0321694	0.000606807
mTurquoise	0.0321694	0.0457076
YFP	0.0321694	0.00151632
mScarlet	0.0095109	-0.00245284
mTurquoise	0.0095109	0.0306326
YFP	0.0095109	0.00838065
mScarlet	0.0349056	0.00350643
mTurquoise	0.0349056	0.0234975
YFP	0.0349056	0.00521774
mScarlet	0.0305166	0.00211131
mTurquoise	0.0305166	0.0352404
YFP	0.0305166	0.00780763
mScarlet	0.0261449	0.000169094
mTurquoise	0.0261449	0.0446106
YFP	0.0261449	0.00127759
mScarlet	0.0110409	-0.0012319
mTurquoise	0.0110409	0.0336792
YFP	0.0110409	0.00793413
mScarlet	0.0116531	-0.000110528
mTurquoise	0.0116531	0.0240635
YFP	0.0116531	0.00583905
mScarlet	0.032192	0.00452286
mTurquoise	0.032192	0.0255967
YFP	0.032192	0.00573768
mScarlet	0.0220254	0.00287818
mTurquoise	0.0220254	0.0119616
YFP	0.0220254	0.00218871
mScarlet	0.0597657	0.00727263
mTurquoise	0.0597657	0.0327945
YFP	0.0597657	0.00383087
mScarlet	0.059864	0.00353824
mTurquoise	0.059864	0.0477451
YFP	0.059864	0.00760616
mScarlet	0.0234352	0.00251535
mTurquoise	0.0234352	0.0249843
YFP	0.0234352	0.00213228
mScarlet	0.0415039	0.00213619
mTurquoise	0.0415039	0.0419501
YFP	0.0415039	0.00132799
mScarlet	0.0634551	0.00892062
mTurquoise	0.0634551	0.0308135
YFP	0.0634551	0.000769697
mScarlet	0.0348028	0.00159962
mTurquoise	0.0348028	0.0438293
YFP	0.0348028	0.00142369
mScarlet	0.0427137	0.00354133
mTurquoise	0.0427137	0.0394697
YFP	0.0427137	0.00977764
mScarlet	0.155211	0.00842237
mTurquoise	0.155211	0.0508572
YFP	0.155211	0.00316594
mScarlet	0.051378	0.00322553
mTurquoise	0.051378	0.0547901
YFP	0.051378	0.00702965
mScarlet	0.0976976	0.0125842
mTurquoise	0.0976976	0.0247168
YFP	0.0976976	0.00847054
mScarlet	0.134732	0.0109749
mTurquoise	0.134732	0.0465526
YFP	0.134732	0.00459645
mScarlet	0.224441	0.0154767
mTurquoise	0.224441	0.0461814
YFP	0.224441	0.0123954
mScarlet	0.0212907	0.00213807
mTurquoise	0.0212907	0.0488729
YFP	0.0212907	0.00465405
mScarlet	0.0354287	0.00418445
mTurquoise	0.0354287	0.027802
YFP	0.0354287	0.00669798
mScarlet	0.167134	0.0165995
mTurquoise	0.167134	0.0446478
YFP	0.167134	0.00352319
mScarlet	0.0799992	0.00561738
mTurquoise	0.0799992	0.0660033
YFP	0.0799992	0.00219468
mScarlet	0.371485	0.0359813
mTurquoise	0.371485	0.0336987
YFP	0.371485	0.00362275
mScarlet	0.245119	0.0170559
mTurquoise	0.245119	0.0514581
YFP	0.245119	0.00614377
mScarlet	0.131834	0.0108182
mTurquoise	0.131834	0.0540556
YFP	0.131834	0.00189433
mScarlet	0.048204	0.00518771
mTurquoise	0.048204	0.0512394
YFP	0.048204	0.0079807
mScarlet	0.0459373	0.00366494
mTurquoise	0.0459373	0.0486768
YFP	0.0459373	0.00463276
mScarlet	0.0305743	0.000900813
mTurquoise	0.0305743	0.0489316
YFP	0.0305743	0.00905991
mScarlet	0.0557853	0.0035202
mTurquoise	0.0557853	0.0423279
YFP	0.0557853	0.00979162
mScarlet	0.0367372	0.00282934
mTurquoise	0.0367372	0.0502954
YFP	0.0367372	0.00815608
mScarlet	0.0497373	0.00251517
mTurquoise	0.0497373	0.0598954
YFP	0.0497373	0.00448223
mScarlet	0.154884	0.00685797
mTurquoise	0.154884	0.0527318
YFP	0.154884	0.00730433
mScarlet	0.0287486	0.000435289
mTurquoise	0.0287486	0.0412398
YFP	0.0287486	0.0025225
mScarlet	0.0463334	0.015529
mTurquoise	0.0463334	0.0349164
YFP	0.0463334	0.000434701
mScarlet	0.0703898	0.00839168
mTurquoise	0.0703898	0.0448702
YFP	0.0703898	0.0070035
mScarlet	0.177588	0.0123291
mTurquoise	0.177588	0.0525587
YFP	0.177588	0.00742608
mScarlet	0.0850319	0.0117301
mTurquoise	0.0850319	0.0415842
YFP	0.0850319	0.00220715
mScarlet	0.0167581	-0.000748191
mTurquoise	0.0167581	0.0449808
YFP	0.0167581	0.00863108
mScarlet	0.244807	0.0126192
mTurquoise	0.244807	0.0528724
YFP	0.244807	0.00758689
mScarlet	0.0870663	0.0162232
mTurquoise	0.0870663	0.0100437
YFP	0.0870663	0.00270844
mScarlet	0.219418	0.0147841
mTurquoise	0.219418	0.0271516
YFP	0.219418	0.00707347
mScarlet	0.0466465	0.00342888
mTurquoise	0.0466465	0.0535673
YFP	0.0466465	0.00174973
mScarlet	0.0331878	0.00356197
mTurquoise	0.0331878	0.0311267
YFP	0.0331878	0.00132383
mScarlet	0.369789	0.0321351
mTurquoise	0.369789	0.033871
YFP	0.369789	0.00279278
mScarlet	0.0822956	0.0104469
mTurquoise	0.0822956	0.0193536
YFP	0.0822956	0.0080675
mScarlet	0.053192	0.0064783
mTurquoise	0.053192	0.0311214
YFP	0.053192	0.00960463
mScarlet	0.170676	0.013286
mTurquoise	0.170676	0.0326387
YFP	0.170676	0.00347068
mScarlet	0.00972081	-0.000541657
mTurquoise	0.00972081	0.0397064
YFP	0.00972081	0.00307234
mScarlet	0.0577475	0.00858607
mTurquoise	0.0577475	0.035422
YFP	0.0577475	0.0102476
mScarlet	0.0457357	0.00552957
mTurquoise	0.0457357	0.0379041
YFP	0.0457357	0.0029999
mScarlet	0.070615	0.033304
mTurquoise	0.070615	0.0139715
YFP	0.070615	0.00617653
mScarlet	0.0836296	0.0305525
mTurquoise	0.0836296	0.00938977
YFP	0.0836296	0.0041053
mScarlet	0.0565714	0.0191768
mTurquoise	0.0565714	0.00592298
YFP	0.0565714	0.00215518
mScarlet	0.0604544	0.00745934
mTurquoise	0.0604544	0.025351
YFP	0.0604544	0.00606513
mScarlet	0.0499981	0.00667042
mTurquoise	0.0499981	0.0457556
YFP	0.0499981	0.00218686
mScarlet	0.111809	0.0131504
mTurquoise	0.111809	0.0254873
YFP	0.111809	0.00471211
mScarlet	0.0702724	0.0103469
mTurquoise	0.0702724	0.0292511
YFP	0.0702724	0.00196772
mScarlet	0.0571612	0.00585604
mTurquoise	0.0571612	0.0286069
YFP	0.0571612	0.00956371
mScarlet	0.0735959	0.0105936
mTurquoise	0.0735959	0.0622555
YFP	0.0735959	0.0027676
mScarlet	0.0828572	0.0381234
mTurquoise	0.0828572	0.01798
YFP	0.0828572	0.00175047
mScarlet	0.0566777	0.00721621
mTurquoise	0.0566777	0.0253953
YFP	0.0566777	0.00727166
mScarlet	0.0564336	0.0129817
mTurquoise	0.0564336	0.0359931
YFP	0.0564336	0.00988819
mScarlet	0.057034	0.0219607
mTurquoise	0.057034	0.00669536
YFP	0.057034	0.00190946
mScarlet	0.0809196	0.00558367
mTurquoise	0.0809196	0.0374921
YFP	0.0809196	0.0082665
mScarlet	0.0461476	0.0128121
mTurquoise	0.0461476	0.0402803
YFP	0.0461476	0.000986494
mScarlet	0.0330284	0.00447568
mTurquoise	0.0330284	0.0160445
YFP	0.0330284	0.000994063
mScarlet	0.0767204	0.00570211
mTurquoise	0.0767204	0.0640045
YFP	0.0767204	0.00750422
mScarlet	0.0804321	0.00812935
mTurquoise	0.0804321	0.0374175
YFP	0.0804321	0.0120268
mScarlet	0.0783377	0.0442849
mTurquoise	0.0783377	0.0232059
YFP	0.0783377	0.0024456
mScarlet	0.0534797	0.0145608
mTurquoise	0.0534797	0.0389441
YFP	0.0534797	0.0100215
mScarlet	0.0574173	0.0055093
mTurquoise	0.0574173	0.0458783
YFP	0.0574173	0.0128115
mScarlet	0.0755025	0.00674504
mTurquoise	0.0755025	0.0380243
YFP	0.0755025	0.00440958
mScarlet	0.0593036	0.00589169
mTurquoise	0.0593036	0.0390687
YFP	0.0593036	0.00258322
mScarlet	0.0467043	0.00410818
mTurquoise	0.0467043	0.0561968
YFP	0.0467043	0.00699458
mScarlet	0.0366594	0.00278863
mTurquoise	0.0366594	0.0193435
YFP	0.0366594	0.00596353
mScarlet	0.067555	0.021222
mTurquoise	0.067555	0.00716593
YFP	0.067555	0.00299327
mScarlet	0.0451655	0.00389615
mTurquoise	0.0451655	0.0488482
YFP	0.0451655	0.00123848
mScarlet	0.0758883	0.0192146
mTurquoise	0.0758883	0.0254885
YFP	0.0758883	0.011106
mScarlet	0.105859	0.0108638
mTurquoise	0.105859	0.0474046
YFP	0.105859	0.00343426
mScarlet	0.0900141	0.0131161
mTurquoise	0.0900141	0.010993
YFP	0.0900141	0.00772414
mScarlet	0.0957399	0.0128281
mTurquoise	0.0957399	0.0528813
YFP	0.0957399	0.00285073
mScarlet	0.0860828	0.0127924
mTurquoise	0.0860828	0.0208542
YFP	0.0860828	0.0102912
mScarlet	0.0823392	0.00737234
mTurquoise	0.0823392	0.05125
YFP	0.0823392	0.00332802
mScarlet	0.0731256	0.0079675
mTurquoise	0.0731256	0.0354921
YFP	0.0731256	0.00318694
mScarlet	0.0816042	0.0141599
mTurquoise	0.0816042	0.0194989
YFP	0.0816042	0.0108835
mScarlet	0.124502	0.0321527
mTurquoise	0.124502	0.0218741
YFP	0.124502	0.00783876
mScarlet	0.0854768	0.0106384
mTurquoise	0.0854768	0.0397044
YFP	0.0854768	0.00535701
mScarlet	0.08043	0.009668
mTurquoise	0.08043	0.0312514
YFP	0.08043	0.0103813
mScarlet	0.108573	0.0183719
mTurquoise	0.108573	0.0427498
YFP	0.108573	0.0132126
mScarlet	0.0960139	0.0339218
mTurquoise	0.0960139	0.0116829
YFP	0.0960139	0.00911715
mScarlet	0.111677	0.0367486
mTurquoise	0.111677	0.0198932
YFP	0.111677	0.00538984
mScarlet	0.0550841	0.00510897
mTurquoise	0.0550841	0.0554094
YFP	0.0550841	0.00253243
mScarlet	0.0712737	0.00990856
mTurquoise	0.0712737	0.0177449
YFP	0.0712737	0.0101756
mScarlet	0.0864407	0.00726467
mTurquoise	0.0864407	0.0246425
YFP	0.0864407	0.00553602
mScarlet	0.047071	0.00383702
mTurquoise	0.047071	0.0480862
YFP	0.047071	0.00904076
mScarlet	0.129085	0.0156796
mTurquoise	0.129085	0.0386808
YFP	0.129085	0.0102318
mScarlet	0.125044	0.0165556
mTurquoise	0.125044	0.0492643
YFP	0.125044	0.0121564
mScarlet	0.114073	0.014096
mTurquoise	0.114073	0.0340612
YFP	0.114073	0.0131369
mScarlet	0.0482839	0.0035164
mTurquoise	0.0482839	0.0545768
YFP	0.0482839	0.00756597
mScarlet	0.122954	0.0140489
mTurquoise	0.122954	0.01516
YFP	0.122954	0.00729841
mScarlet	0.128883	0.0167919
mTurquoise	0.128883	0.0464287
YFP	0.128883	0.00532546
mScarlet	0.125733	0.0402367
mTurquoise	0.125733	0.0161856
YFP	0.125733	0.00513794
mScarlet	0.103294	0.0095458
mTurquoise	0.103294	0.0489233
YFP	0.103294	0.00765632
mScarlet	0.0933048	0.0101615
mTurquoise	0.0933048	0.0560433
YFP	0.0933048	0.00835229
mScarlet	0.0841291	0.010072
mTurquoise	0.0841291	0.0351682
YFP	0.0841291	0.00342429
mScarlet	0.0520304	0.00704611
mTurquoise	0.0520304	0.0450751
YFP	0.0520304	0.00335261
mScarlet	0.0444714	0.00523499
mTurquoise	0.0444714	0.0616635
YFP	0.0444714	0.00343535
mScarlet	0.0841458	0.00843919
mTurquoise	0.0841458	0.0307888
YFP	0.0841458	0.00388575
mScarlet	0.0893172	0.0108648
mTurquoise	0.0893172	0.043988
YFP	0.0893172	0.0124671
mScarlet	0.0915999	0.00947202
mTurquoise	0.0915999	0.038235
YFP	0.0915999	0.0062235
mScarlet	0.110473	0.0150055
mTurquoise	0.110473	0.0182729
YFP	0.110473	0.00777382
mScarlet	0.077697	0.00821707
mTurquoise	0.077697	0.0557572
YFP	0.077697	0.00918189
mScarlet	0.0800154	0.00973524
mTurquoise	0.0800154	0.0400303
YFP	0.0800154	0.011959
mScarlet	0.100406	0.0101775
mTurquoise	0.100406	0.0456455
YFP	0.100406	0.00253669
mScarlet	0.0366309	0.00281496
mTurquoise	0.0366309	0.0602212
YFP	0.0366309	0.00318966
mScarlet	0.115014	0.0350194
mTurquoise	0.115014	0.0175722
YFP	0.115014	0.0054991
mScarlet	0.0701093	0.00933809
mTurquoise	0.0701093	0.0432394
YFP	0.0701093	0.0117453
mScarlet	0.0596927	0.00436132
mTurquoise	0.0596927	0.0538718
YFP	0.0596927	0.00799272
mScarlet	0.0877041	0.0127578
mTurquoise	0.0877041	0.0289596
YFP	0.0877041	0.00887074
mScarlet	0.0995596	0.022873
mTurquoise	0.0995596	0.0416513
YFP	0.0995596	0.00927776
mScarlet	0.018793	0.000287109
mTurquoise	0.018793	0.0311666
YFP	0.018793	0.00286337
mScarlet	0.0588759	0.0141944
mTurquoise	0.0588759	0.0208264
YFP	0.0588759	0.00427866
mScarlet	0.00868354	0.000513914
mTurquoise	0.00868354	0.0380321
YFP	0.00868354	0.00209596
mScarlet	0.045118	0.0023406
mTurquoise	0.045118	0.0583197
YFP	0.045118	0.00281468
mScarlet	0.0931516	0.0128748
mTurquoise	0.0931516	0.0532686
YFP	0.0931516	0.00157892
mScarlet	0.0517377	0.00499239
mTurquoise	0.0517377	0.0209455
YFP	0.0517377	0.00243078
mScarlet	0.0426287	0.00546055
mTurquoise	0.0426287	0.0345109
YFP	0.0426287	0.00918265
mScarlet	0.131434	0.0126746
mTurquoise	0.131434	0.0454812
YFP	0.131434	0.0021459
mScarlet	0.0771366	0.0100006
mTurquoise	0.0771366	0.0483954
YFP	0.0771366	0.0041076
mScarlet	0.0531224	0.00511231
mTurquoise	0.0531224	0.0496468
YFP	0.0531224	0.00327882
mScarlet	0.0716666	0.0205928
mTurquoise	0.0716666	0.0218897
YFP	0.0716666	0.00907879
mScarlet	0.0393363	0.00269431
mTurquoise	0.0393363	0.0593846
YFP	0.0393363	0.00562357
mScarlet	0.0114626	0.000352629
mTurquoise	0.0114626	0.0377591
YFP	0.0114626	0.00132854
mScarlet	0.0759677	0.00468213
mTurquoise	0.0759677	0.0432891
YFP	0.0759677	0.00490687
mScarlet	0.0654205	0.00698986
mTurquoise	0.0654205	0.0541404
YFP	0.0654205	0.0124799
mScarlet	0.0144427	0.00129582
mTurquoise	0.0144427	0.0279977
YFP	0.0144427	0.0030381
mScarlet	0.0901248	0.0112969
mTurquoise	0.0901248	0.0343393
YFP	0.0901248	0.0105545
mScarlet	0.0386155	0.00349968
mTurquoise	0.0386155	0.0414888
YFP	0.0386155	0.00169546
mScarlet	0.0791776	0.0142155
mTurquoise	0.0791776	0.0211053
YFP	0.0791776	0.00246586
mScarlet	0.0862501	0.00764698
mTurquoise	0.0862501	0.0474834
YFP	0.0862501	0.00951002
mScarlet	0.049866	0.00412466
mTurquoise	0.049866	0.0558909
YFP	0.049866	0.00328921
mScarlet	0.108496	0.0152571
mTurquoise	0.108496	0.0290548
YFP	0.108496	0.0108294
mScarlet	0.0433826	0.0043315
mTurquoise	0.0433826	0.0370318
YFP	0.0433826	0.00399589
mScarlet	0.0867615	0.00925293
mTurquoise	0.0867615	0.0560612
YFP	0.0867615	0.0026757
mScarlet	0.0283064	0.00352759
mTurquoise	0.0283064	0.0512386
YFP	0.0283064	0.00394591
mScarlet	0.0692602	0.0184371
mTurquoise	0.0692602	0.0356053
YFP	0.0692602	0.00438255
mScarlet	0.0999773	0.0280795
mTurquoise	0.0999773	0.0159904
YFP	0.0999773	0.00594668
mScarlet	0.109832	0.0306193
mTurquoise	0.109832	0.0197241
YFP	0.109832	0.00599918
mScarlet	0.0227596	0.00250083
mTurquoise	0.0227596	0.0290382
YFP	0.0227596	0.00162476
mScarlet	0.0837703	0.0403245
mTurquoise	0.0837703	0.0305255
YFP	0.0837703	0.00218136
mScarlet	0.0912482	0.0373689
mTurquoise	0.0912482	0.0248144
YFP	0.0912482	0.00181814
mScarlet	0.0251692	0.00039327
mTurquoise	0.0251692	0.055579
YFP	0.0251692	0.00809945
mScarlet	0.0434206	0.00694453
mTurquoise	0.0434206	0.0321374
YFP	0.0434206	0.00773216
mScarlet	0.0914678	0.00597144
mTurquoise	0.0914678	0.0514638
YFP	0.0914678	0.00294492
mScarlet	0.0759267	0.0073202
mTurquoise	0.0759267	0.0451552
YFP	0.0759267	0.00777229
mScarlet	0.0989537	0.0115106
mTurquoise	0.0989537	0.0366685
YFP	0.0989537	0.0133976
mScarlet	0.150719	0.0180311
mTurquoise	0.150719	0.0340044
YFP	0.150719	0.0128888
mScarlet	0.0775546	0.00744786
mTurquoise	0.0775546	0.0486093
YFP	0.0775546	0.00819244
mScarlet	0.0756208	0.0117671
mTurquoise	0.0756208	0.0581536
YFP	0.0756208	0.00370773
mScarlet	0.120886	0.0158885
mTurquoise	0.120886	0.0481244
YFP	0.120886	0.00493831
mScarlet	0.0870984	0.0149907
mTurquoise	0.0870984	0.0170581
YFP	0.0870984	0.00480653
mScarlet	0.0586821	0.00587092
mTurquoise	0.0586821	0.0398549
YFP	0.0586821	0.00290538
mScarlet	0.0847387	0.0182851
mTurquoise	0.0847387	0.0174781
YFP	0.0847387	0.00407347
mScarlet	0.0902218	0.011368
mTurquoise	0.0902218	0.0364645
YFP	0.0902218	0.00147164
mScarlet	0.128973	0.0176793
mTurquoise	0.128973	0.0454992
YFP	0.128973	0.0107615
mScarlet	0.115523	0.0125626
mTurquoise	0.115523	0.0469839
YFP	0.115523	0.0110324
mScarlet	0.389814	0.0300131
mTurquoise	0.389814	0.0724518
YFP	0.389814	0.00367628
mScarlet	0.116765	0.0109667
mTurquoise	0.116765	0.0455354
YFP	0.116765	0.0057453
mScarlet	0.0349	0.0032745
mTurquoise	0.0349	0.0587055
YFP	0.0349	0.00649576
mScarlet	0.0247427	0.00390204
mTurquoise	0.0247427	0.0447744
YFP	0.0247427	0.00106284
mScarlet	0.204096	0.0167366
mTurquoise	0.204096	0.0596577
YFP	0.204096	0.00160509
mScarlet	0.0572885	0.0146346
mTurquoise	0.0572885	0.0245878
YFP	0.0572885	0.0066229
mScarlet	0.162994	0.0185157
mTurquoise	0.162994	0.030702
YFP	0.162994	0.0094116
mScarlet	0.0923118	0.0180353
mTurquoise	0.0923118	0.0125303
YFP	0.0923118	0.00214038
mScarlet	0.0280154	0.00234498
mTurquoise	0.0280154	0.0510762
YFP	0.0280154	0.00714409
mScarlet	0.0631855	0.00819312
mTurquoise	0.0631855	0.0431717
YFP	0.0631855	0.00253565
mScarlet	0.0136305	0.000251482
mTurquoise	0.0136305	0.0123727
YFP	0.0136305	0.00126931
mScarlet	0.167737	0.0211793
mTurquoise	0.167737	0.0627055
YFP	0.167737	0.012973
mScarlet	0.0319736	0.0021559
mTurquoise	0.0319736	0.0204862
YFP	0.0319736	0.00455085
mScarlet	0.132713	0.0310317
mTurquoise	0.132713	0.0207881
YFP	0.132713	0.00611437
mScarlet	0.155804	0.0136898
mTurquoise	0.155804	0.0547254
YFP	0.155804	0.00341909
mScarlet	0.0778419	0.00922374
mTurquoise	0.0778419	0.0277719
YFP	0.0778419	0.00896989
mScarlet	0.0132765	0.000265391
mTurquoise	0.0132765	0.0149163
YFP	0.0132765	0.00113608
mScarlet	0.0207437	0.000902567
mTurquoise	0.0207437	0.0385278
YFP	0.0207437	0.00204592
mScarlet	0.122884	0.0185178
mTurquoise	0.122884	0.0441745
YFP	0.122884	0.0110763
mScarlet	0.0933853	0.01896
mTurquoise	0.0933853	0.0289186
YFP	0.0933853	0.00401843
mScarlet	0.0805063	0.0110693
mTurquoise	0.0805063	0.0241213
YFP	0.0805063	0.00150301
mScarlet	0.0610343	0.0104675
mTurquoise	0.0610343	0.0114049
YFP	0.0610343	0.00581545
mScarlet	0.0652209	0.00660199
mTurquoise	0.0652209	0.0607667
YFP	0.0652209	0.00147693
mScarlet	0.343281	0.0282218
mTurquoise	0.343281	0.0612878
YFP	0.343281	0.00318489
mScarlet	0.0889367	0.00920145
mTurquoise	0.0889367	0.0547157
YFP	0.0889367	0.011499
mScarlet	0.0480606	0.00547834
mTurquoise	0.0480606	0.0460729
YFP	0.0480606	0.00202619
mScarlet	0.106669	0.0101011
mTurquoise	0.106669	0.0539817
YFP	0.106669	0.001931
mScarlet	0.066058	0.00864892
mTurquoise	0.066058	0.0300395
YFP	0.066058	0.0102984
mScarlet	0.0141507	4.52073e-05
mTurquoise	0.0141507	0.0384073
YFP	0.0141507	0.00212999
mScarlet	0.113529	0.0332484
mTurquoise	0.113529	0.0223822
YFP	0.113529	0.00532418
mScarlet	0.0153211	0.0011802
mTurquoise	0.0153211	0.0409568
YFP	0.0153211	0.0011963
mScarlet	0.138378	0.0222119
mTurquoise	0.138378	0.0168875
YFP	0.138378	0.00577429
mScarlet	0.0543484	0.00795482
mTurquoise	0.0543484	0.0219948
YFP	0.0543484	0.00124972
mScarlet	0.0919084	0.00844485
mTurquoise	0.0919084	0.0509057
YFP	0.0919084	0.0105369
mScarlet	0.0513406	0.0146649
mTurquoise	0.0513406	0.0153528
YFP	0.0513406	0.00217787
mScarlet	0.112847	0.0211682
mTurquoise	0.112847	0.0149097
YFP	0.112847	0.00540131
mScarlet	0.0926967	0.00858855
mTurquoise	0.0926967	0.0536416
YFP	0.0926967	0.0018237
mScarlet	0.0197365	0.00198344
mTurquoise	0.0197365	0.0505652
YFP	0.0197365	0.00182208
mScarlet	0.0150618	0.0010343
mTurquoise	0.0150618	0.0525842
YFP	0.0150618	0.00167812
mScarlet	0.0737151	0.0134586
mTurquoise	0.0737151	0.0413143
YFP	0.0737151	0.00523493
mScarlet	0.110022	0.0155288
mTurquoise	0.110022	0.0330946
YFP	0.110022	0.0115056
mScarlet	0.136783	0.0171168
mTurquoise	0.136783	0.0594722
YFP	0.136783	0.00612917
mScarlet	0.101866	0.0126359
mTurquoise	0.101866	0.0624086
YFP	0.101866	0.0053524
mScarlet	0.042767	0.00734579
mTurquoise	0.042767	0.0409225
YFP	0.042767	0.000530633
mScarlet	0.0291556	0.00249377
mTurquoise	0.0291556	0.0468967
YFP	0.0291556	0.00193287
mScarlet	0.0699365	0.0115663
mTurquoise	0.0699365	0.0211662
YFP	0.0699365	0.00718971
mScarlet	0.0803324	0.00867942
mTurquoise	0.0803324	0.0538597
YFP	0.0803324	0.00388006
mScarlet	0.0795525	0.0141055
mTurquoise	0.0795525	0.0509147
YFP	0.0795525	0.00702804
mScarlet	0.061918	0.0042233
mTurquoise	0.061918	0.0721007
YFP	0.061918	0.00343727
mScarlet	0.0351812	0.00590968
mTurquoise	0.0351812	0.0480917
YFP	0.0351812	0.00322286
mScarlet	0.00950519	-0.000458754
mTurquoise	0.00950519	0.0397624
YFP	0.00950519	0.00198255
mScarlet	0.0775825	0.00894544
mTurquoise	0.0775825	0.0588115
YFP	0.0775825	0.00578892
mScarlet	0.0488942	0.00506968
mTurquoise	0.0488942	0.0519961
YFP	0.0488942	0.00432027
mScarlet	0.0218765	0.00127605
mTurquoise	0.0218765	0.0454345
YFP	0.0218765	0.00208151
mScarlet	0.0408267	0.0130255
mTurquoise	0.0408267	0.036759
YFP	0.0408267	0.0017568
mScarlet	0.0549623	0.0187746
mTurquoise	0.0549623	0.0107921
YFP	0.0549623	0.0109242
mScarlet	0.0916625	0.0138995
mTurquoise	0.0916625	0.0315672
YFP	0.0916625	0.0104998
mScarlet	0.0180388	0.000883254
mTurquoise	0.0180388	0.0525132
YFP	0.0180388	0.00163969
mScarlet	0.0657332	0.0112187
mTurquoise	0.0657332	0.047481
YFP	0.0657332	0.0113
mScarlet	0.0254749	0.00202413
mTurquoise	0.0254749	0.0508256
YFP	0.0254749	0.00150668
mScarlet	0.0827904	0.0232759
mTurquoise	0.0827904	0.0134778
YFP	0.0827904	0.0107074
mScarlet	0.0261509	0.00558694
mTurquoise	0.0261509	0.0394692
YFP	0.0261509	0.00267095
mScarlet	0.0340521	0.00275242
mTurquoise	0.0340521	0.0345328
YFP	0.0340521	0.0082383
mScarlet	0.0561549	0.0148473
mTurquoise	0.0561549	0.0138925
YFP	0.0561549	0.00393044
mScarlet	0.0669815	0.0100592
mTurquoise	0.0669815	0.0362688
YFP	0.0669815	0.00872126
mScarlet	0.0410158	0.00490553
mTurquoise	0.0410158	0.0573418
YFP	0.0410158	0.00364451
mScarlet	0.0523075	0.00765753
mTurquoise	0.0523075	0.0534343
YFP	0.0523075	0.00169497
mScarlet	0.0397119	0.00426399
mTurquoise	0.0397119	0.042747
YFP	0.0397119	0.00812609
mScarlet	0.0463323	0.00481839
mTurquoise	0.0463323	0.0488584
YFP	0.0463323	0.00225425
mScarlet	0.0458004	0.00517161
mTurquoise	0.0458004	0.0340669
YFP	0.0458004	0.0115595
mScarlet	0.0387319	0.00250005
mTurquoise	0.0387319	0.0629929
YFP	0.0387319	0.00250038
mScarlet	0.0636558	0.0112669
mTurquoise	0.0636558	0.0242079
YFP	0.0636558	0.0117694
mScarlet	0.0360506	0.0031909
mTurquoise	0.0360506	0.0541824
YFP	0.0360506	0.00421974
mScarlet	0.0385735	0.00466936
mTurquoise	0.0385735	0.0623048
YFP	0.0385735	0.00416006
mScarlet	0.0824257	0.024607
mTurquoise	0.0824257	0.0166973
YFP	0.0824257	0.0115014
mScarlet	0.0161538	0.0017449
mTurquoise	0.0161538	0.0365704
YFP	0.0161538	0.00180132
mScarlet	0.0330251	0.00397739
mTurquoise	0.0330251	0.0276852
YFP	0.0330251	0.00474826
mScarlet	0.0157029	-0.00125487
mTurquoise	0.0157029	0.0498663
YFP	0.0157029	0.00548725
mScarlet	0.0238403	0.00280074
mTurquoise	0.0238403	0.0327776
YFP	0.0238403	0.00220983
mScarlet	0.0254816	0.00515299
mTurquoise	0.0254816	0.0448242
YFP	0.0254816	0.00252667
mScarlet	0.0585133	0.00685154
mTurquoise	0.0585133	0.038009
YFP	0.0585133	0.00374179
mScarlet	0.0764588	0.0166677
mTurquoise	0.0764588	0.0157321
YFP	0.0764588	0.00696309
mScarlet	0.0299661	0.00277025
mTurquoise	0.0299661	0.0493335
YFP	0.0299661	0.00404818
mScarlet	0.0495262	0.00521097
mTurquoise	0.0495262	0.0365062
YFP	0.0495262	0.00837033
mScarlet	0.0353303	0.00673566
mTurquoise	0.0353303	0.043075
YFP	0.0353303	0.00271122
mScarlet	0.0214316	0.00177847
mTurquoise	0.0214316	0.0618745
YFP	0.0214316	0.00309202
mScarlet	0.0214339	0.00249142
mTurquoise	0.0214339	0.0204803
YFP	0.0214339	0.00637103
mScarlet	0.02344	0.00448298
mTurquoise	0.02344	0.0437711
YFP	0.02344	0.00188581
mScarlet	0.0873581	0.0224043
mTurquoise	0.0873581	0.0205892
YFP	0.0873581	0.00913213
mScarlet	0.0263975	0.00587711
mTurquoise	0.0263975	0.020683
YFP	0.0263975	0.00733825
mScarlet	0.0454959	0.00531121
mTurquoise	0.0454959	0.0242615
YFP	0.0454959	0.00380453
mScarlet	0.0606962	0.013924
mTurquoise	0.0606962	0.0205779
YFP	0.0606962	0.00280193
mScarlet	0.0379675	0.00659773
mTurquoise	0.0379675	0.0415527
YFP	0.0379675	0.00114201
mScarlet	0.0522628	0.00611867
mTurquoise	0.0522628	0.0478092
YFP	0.0522628	0.00401858
mScarlet	0.0342228	0.0058515
mTurquoise	0.0342228	0.0469242
YFP	0.0342228	0.000853478
mScarlet	0.015703	0.0011152
mTurquoise	0.015703	0.0477511
YFP	0.015703	0.00630959
mScarlet	0.0291261	0.0019805
mTurquoise	0.0291261	0.0478257
YFP	0.0291261	0.00193816
mScarlet	0.0523404	0.00537615
mTurquoise	0.0523404	0.0445648
YFP	0.0523404	0.00273062
mScarlet	0.0699976	0.0115573
mTurquoise	0.0699976	0.0115177
YFP	0.0699976	0.00371687
mScarlet	0.067185	0.0105696
mTurquoise	0.067185	0.0419974
YFP	0.067185	0.00588891
mScarlet	0.0450869	0.00846822
mTurquoise	0.0450869	0.0493123
YFP	0.0450869	0.000920166
mScarlet	0.0552775	0.00521485
mTurquoise	0.0552775	0.0304068
YFP	0.0552775	0.00655811
mScarlet	0.0613768	0.0222517
mTurquoise	0.0613768	0.0290395
YFP	0.0613768	0.00497847
mScarlet	0.0630877	0.0160855
mTurquoise	0.0630877	0.0234075
YFP	0.0630877	0.00334384
mScarlet	0.0706461	0.00869372
mTurquoise	0.0706461	0.0490833
YFP	0.0706461	0.00279415
mScarlet	0.0421981	0.00626888
mTurquoise	0.0421981	0.0254655
YFP	0.0421981	0.00125261
mScarlet	0.0856109	0.0179457
mTurquoise	0.0856109	0.0179426
YFP	0.0856109	0.00189774
mScarlet	0.0504049	0.00807191
mTurquoise	0.0504049	0.0420424
YFP	0.0504049	0.00306656
mScarlet	0.0338627	0.00171238
mTurquoise	0.0338627	0.0416801
YFP	0.0338627	0.00570222
mScarlet	0.0983723	0.0101657
mTurquoise	0.0983723	0.0584177
YFP	0.0983723	0.00505457
mScarlet	0.0825118	0.0267037
mTurquoise	0.0825118	0.0211284
YFP	0.0825118	0.00912283
mScarlet	0.0313345	0.00691868
mTurquoise	0.0313345	0.0229647
YFP	0.0313345	0.00125661
mScarlet	0.0400424	0.00495161
mTurquoise	0.0400424	0.0315509
YFP	0.0400424	0.00250261
mScarlet	0.0266667	0.00199362
mTurquoise	0.0266667	0.0511886
YFP	0.0266667	0.00572935
mScarlet	0.0596508	0.0114067
mTurquoise	0.0596508	0.0303413
YFP	0.0596508	0.00687179
mScarlet	0.0597962	0.00703979
mTurquoise	0.0597962	0.0536375
YFP	0.0597962	0.00934789
mScarlet	0.0530642	0.00647608
mTurquoise	0.0530642	0.0547016
YFP	0.0530642	0.00445472
mScarlet	0.0787868	0.00745682
mTurquoise	0.0787868	0.0407112
YFP	0.0787868	0.00551916
mScarlet	0.0230502	0.00181552
mTurquoise	0.0230502	0.0420021
YFP	0.0230502	0.00431455
mScarlet	0.0365389	0.00224746
mTurquoise	0.0365389	0.0550949
YFP	0.0365389	0.00153932
mScarlet	0.0461478	0.00602409
mTurquoise	0.0461478	0.0463817
YFP	0.0461478	0.00361236
mScarlet	0.0805974	0.0195735
mTurquoise	0.0805974	0.028915
YFP	0.0805974	0.000777305
mScarlet	0.0663249	0.0120612
mTurquoise	0.0663249	0.0285755
YFP	0.0663249	0.00595638
mScarlet	0.0563227	0.00946144
mTurquoise	0.0563227	0.0428012
YFP	0.0563227	0.00145236
mScarlet	0.0913359	0.0186592
mTurquoise	0.0913359	0.0478189
YFP	0.0913359	0.0137922
mScarlet	0.0758872	0.00810462
mTurquoise	0.0758872	0.0591367
YFP	0.0758872	0.00254542
mScarlet	0.034996	0.0047624
mTurquoise	0.034996	0.0498901
YFP	0.034996	0.0029244
mScarlet	0.0265889	0.00275166
mTurquoise	0.0265889	0.0346992
YFP	0.0265889	0.00300116
mScarlet	0.0884134	0.0180172
mTurquoise	0.0884134	0.0224751
YFP	0.0884134	0.00153754
mScarlet	0.084931	0.0148154
mTurquoise	0.084931	0.0228618
YFP	0.084931	0.0117059
mScarlet	0.0388901	0.00724793
mTurquoise	0.0388901	0.0505164
YFP	0.0388901	0.0018489
mScarlet	0.0286296	0.00546165
mTurquoise	0.0286296	0.0390145
YFP	0.0286296	0.00268258
mScarlet	0.0387563	0.00594752
mTurquoise	0.0387563	0.0480409
YFP	0.0387563	0.00632022
mScarlet	0.0376176	0.002224
mTurquoise	0.0376176	0.043718
YFP	0.0376176	0.00668434
mScarlet	0.033016	0.0035452
mTurquoise	0.033016	0.0638442
YFP	0.033016	0.00809188
mScarlet	0.0801911	0.0168615
mTurquoise	0.0801911	0.0353447
YFP	0.0801911	0.0119699
mScarlet	0.0861868	0.0116529
mTurquoise	0.0861868	0.0617887
YFP	0.0861868	0.00634637
mScarlet	0.0370489	0.00821025
mTurquoise	0.0370489	0.0257136
YFP	0.0370489	0.00398443
mScarlet	0.0755868	0.00830731
mTurquoise	0.0755868	0.0554192
YFP	0.0755868	0.00223677
mScarlet	0.0538682	0.0105904
mTurquoise	0.0538682	0.0485785
YFP	0.0538682	0.00197774
mScarlet	0.0410938	0.00538715
mTurquoise	0.0410938	0.0472198
YFP	0.0410938	0.00206625
mScarlet	0.0172873	0.0013046
mTurquoise	0.0172873	0.0298354
YFP	0.0172873	0.00167533
mScarlet	0.0536855	0.00375335
mTurquoise	0.0536855	0.0626137
YFP	0.0536855	0.00272489
mScarlet	0.0379055	0.00447789
mTurquoise	0.0379055	0.0384822
YFP	0.0379055	0.0021027
mScarlet	0.0710993	0.0077713
mTurquoise	0.0710993	0.0672727
YFP	0.0710993	0.00359223
mScarlet	0.0811544	0.0161731
mTurquoise	0.0811544	0.022514
YFP	0.0811544	0.00597203
mScarlet	0.0176304	0.000494719
mTurquoise	0.0176304	0.0473297
YFP	0.0176304	0.00560688
mScarlet	0.0736108	0.0229781
mTurquoise	0.0736108	0.0142761
YFP	0.0736108	0.00857189
mScarlet	0.0341618	0.00262367
mTurquoise	0.0341618	0.0531621
YFP	0.0341618	0.00545693
mScarlet	0.0478536	0.00638297
mTurquoise	0.0478536	0.0438906
YFP	0.0478536	0.00563601
mScarlet	0.054949	0.0334966
mTurquoise	0.054949	0.00888509
YFP	0.054949	0.00338518
mScarlet	0.0503137	0.0129536
mTurquoise	0.0503137	0.0458754
YFP	0.0503137	0.00197038
mScarlet	0.0567519	0.00597582
mTurquoise	0.0567519	0.0481688
YFP	0.0567519	0.00245279
mScarlet	0.0255164	0.00217736
mTurquoise	0.0255164	0.0507974
YFP	0.0255164	0.00612825
mScarlet	0.0739616	0.0103177
mTurquoise	0.0739616	0.035465
YFP	0.0739616	0.00521057
mScarlet	0.0466719	0.00348205
mTurquoise	0.0466719	0.0558387
YFP	0.0466719	0.00317677
mScarlet	0.0668426	0.0285821
mTurquoise	0.0668426	0.00736566
YFP	0.0668426	0.000933012
mScarlet	0.0266302	0.00331154
mTurquoise	0.0266302	0.0576831
YFP	0.0266302	0.00974882
mScarlet	0.0668826	0.00992529
mTurquoise	0.0668826	0.0192518
YFP	0.0668826	0.00575328
mScarlet	0.048984	0.00551276
mTurquoise	0.048984	0.0516255
YFP	0.048984	0.00996027
mScarlet	0.0521572	0.00794826
mTurquoise	0.0521572	0.0447898
YFP	0.0521572	0.00536959
mScarlet	0.0685634	0.00821596
mTurquoise	0.0685634	0.0489282
YFP	0.0685634	0.00271666
mScarlet	0.0821173	0.0126636
mTurquoise	0.0821173	0.0406311
YFP	0.0821173	0.0147151
mScarlet	0.077532	0.0122157
mTurquoise	0.077532	0.0395419
YFP	0.077532	0.0166094
mScarlet	0.0526739	0.00520737
mTurquoise	0.0526739	0.0435112
YFP	0.0526739	0.00871175
mScarlet	0.0460085	0.00397176
mTurquoise	0.0460085	0.0442678
YFP	0.0460085	0.00964139
mScarlet	0.0497007	0.00534652
mTurquoise	0.0497007	0.052108
YFP	0.0497007	0.00349443
mScarlet	0.0692844	0.0296281
mTurquoise	0.0692844	0.0080724
YFP	0.0692844	0.00101231
mScarlet	0.017356	0.000107464
mTurquoise	0.017356	0.0504392
YFP	0.017356	0.00126596
mScarlet	0.100792	0.0198291
mTurquoise	0.100792	0.0470953
YFP	0.100792	0.00661837
mScarlet	0.0676951	0.0105597
mTurquoise	0.0676951	0.0113024
YFP	0.0676951	0.00809848
mScarlet	0.021363	0.0017209
mTurquoise	0.021363	0.0461061
YFP	0.021363	0.00115531
mScarlet	0.113616	0.0117877
mTurquoise	0.113616	0.0461677
YFP	0.113616	0.00268852
mScarlet	0.0329774	0.00433036
mTurquoise	0.0329774	0.0292222
YFP	0.0329774	0.00492418
mScarlet	0.0747463	0.0163207
mTurquoise	0.0747463	0.0252309
YFP	0.0747463	0.00481542
mScarlet	0.0927081	0.0115814
mTurquoise	0.0927081	0.0606653
YFP	0.0927081	0.00614185
mScarlet	0.0527052	0.00597088
mTurquoise	0.0527052	0.055286
YFP	0.0527052	0.00873394
mScarlet	0.0968662	0.0205688
mTurquoise	0.0968662	0.0296492
YFP	0.0968662	0.00829692
mScarlet	0.02664	0.00264879
mTurquoise	0.02664	0.0580588
YFP	0.02664	0.00425038
mScarlet	0.0572642	0.0144934
mTurquoise	0.0572642	0.0163951
YFP	0.0572642	0.00436243
mScarlet	0.0598831	0.00909095
mTurquoise	0.0598831	0.0238628
YFP	0.0598831	0.0016956
mScarlet	0.0768456	0.0142304
mTurquoise	0.0768456	0.0381736
YFP	0.0768456	0.0133285
mScarlet	0.0670994	0.00793646
mTurquoise	0.0670994	0.0600769
YFP	0.0670994	0.0113998
mScarlet	0.0812353	0.0110047
mTurquoise	0.0812353	0.0205675
YFP	0.0812353	0.00430174
mScarlet	0.0956698	0.0176138
mTurquoise	0.0956698	0.0317318
YFP	0.0956698	0.0127139
mScarlet	0.0811353	0.0112693
mTurquoise	0.0811353	0.0210105
YFP	0.0811353	0.0100599
mScarlet	0.0836555	0.0174848
mTurquoise	0.0836555	0.0223134
YFP	0.0836555	0.00259869
mScarlet	0.0527179	0.00564354
mTurquoise	0.0527179	0.0568912
YFP	0.0527179	0.0042444
mScarlet	0.080834	0.0199106
mTurquoise	0.080834	0.028195
YFP	0.080834	0.00873705
mScarlet	0.0433518	0.00277029
mTurquoise	0.0433518	0.0153238
YFP	0.0433518	0.00514459
mScarlet	0.0647965	0.00976398
mTurquoise	0.0647965	0.0493231
YFP	0.0647965	0.00461272
mScarlet	0.0783507	0.0291764
mTurquoise	0.0783507	0.0271272
YFP	0.0783507	0.00142846
mScarlet	0.0857544	0.0143494
mTurquoise	0.0857544	0.0218522
YFP	0.0857544	0.012943
mScarlet	0.0961352	0.0146899
mTurquoise	0.0961352	0.0398261
YFP	0.0961352	0.0124722
mScarlet	0.0536099	0.00706737
mTurquoise	0.0536099	0.0389938
YFP	0.0536099	0.00247287
mScarlet	0.0298964	0.00448281
mTurquoise	0.0298964	0.0469254
YFP	0.0298964	0.000271291
mScarlet	0.069687	0.00871896
mTurquoise	0.069687	0.0340567
YFP	0.069687	0.00867491
mScarlet	0.0975201	0.0203916
mTurquoise	0.0975201	0.0457165
YFP	0.0975201	0.00742977
mScarlet	0.0823402	0.0280512
mTurquoise	0.0823402	0.0181075
YFP	0.0823402	0.0103315
mScarlet	0.0516931	0.00619519
mTurquoise	0.0516931	0.0430969
YFP	0.0516931	0.00284349
mScarlet	0.0693085	0.0119348
mTurquoise	0.0693085	0.0182638
YFP	0.0693085	0.0125329
mScarlet	0.0776823	0.00803153
mTurquoise	0.0776823	0.0354937
YFP	0.0776823	0.00381041
mScarlet	0.0635332	0.0142073
mTurquoise	0.0635332	0.0185067
YFP	0.0635332	0.00457016
mScarlet	0.0599124	0.0126496
mTurquoise	0.0599124	0.0271647
YFP	0.0599124	0.00860273
mScarlet	0.0188953	0.00139351
mTurquoise	0.0188953	0.0440781
YFP	0.0188953	0.00188365
mScarlet	0.0515015	0.0054178
mTurquoise	0.0515015	0.049833
YFP	0.0515015	0.00518076
mScarlet	0.073519	0.00920492
mTurquoise	0.073519	0.036964
YFP	0.073519	0.0110535
mScarlet	0.0333995	0.00463804
mTurquoise	0.0333995	0.0473721
YFP	0.0333995	0.00541551
mScarlet	0.0730377	0.00951049
mTurquoise	0.0730377	0.0100109
YFP	0.0730377	0.0078611
mScarlet	0.0941538	0.0104346
mTurquoise	0.0941538	0.0531476
YFP	0.0941538	0.00335014
mScarlet	0.048428	0.00501187
mTurquoise	0.048428	0.0615839
YFP	0.048428	0.00345407
mScarlet	0.0727587	0.0304174
mTurquoise	0.0727587	0.0290149
YFP	0.0727587	0.00150743
mScarlet	0.0416885	0.0109349
mTurquoise	0.0416885	0.0389118
YFP	0.0416885	0.000318238
mScarlet	0.0877861	0.0129959
mTurquoise	0.0877861	0.0275008
YFP	0.0877861	0.00867253
mScarlet	0.046654	0.00332755
mTurquoise	0.046654	0.0357694
YFP	0.046654	0.00620413
mScarlet	0.106172	0.0156957
mTurquoise	0.106172	0.0269183
YFP	0.106172	0.0111
mScarlet	0.0662838	0.0127467
mTurquoise	0.0662838	0.044486
YFP	0.0662838	0.000918202
mScarlet	0.0413901	0.00520573
mTurquoise	0.0413901	0.0466343
YFP	0.0413901	0.00247604
mScarlet	0.0600493	0.00993224
mTurquoise	0.0600493	0.0364992
YFP	0.0600493	0.00940043
mScarlet	0.0369492	0.00272368
mTurquoise	0.0369492	0.0477841
YFP	0.0369492	0.00378877
mScarlet	0.0666557	0.0226134
mTurquoise	0.0666557	0.0197516
YFP	0.0666557	0.0104947
mScarlet	0.0376911	0.00741642
mTurquoise	0.0376911	0.0393955
YFP	0.0376911	0.00212005
mScarlet	0.0690844	0.00881547
mTurquoise	0.0690844	0.0383342
YFP	0.0690844	0.0032765
mScarlet	0.0907886	0.0189064
mTurquoise	0.0907886	0.0443548
YFP	0.0907886	0.000889316
mScarlet	0.079703	0.0181681
mTurquoise	0.079703	0.0182542
YFP	0.079703	0.00645114
mScarlet	0.0535272	0.00763224
mTurquoise	0.0535272	0.0365084
YFP	0.0535272	0.00673149
mScarlet	0.05701	0.0192662
mTurquoise	0.05701	0.015108
YFP	0.05701	0.00341365
mScarlet	0.0504953	0.0155687
mTurquoise	0.0504953	0.0130532
YFP	0.0504953	0.00383582
mScarlet	0.0454023	0.0123496
mTurquoise	0.0454023	0.0196693
YFP	0.0454023	0.00706711
mScarlet	0.052822	0.00940146
mTurquoise	0.052822	0.0525383
YFP	0.052822	0.00251588
mScarlet	0.0688189	0.00636721
mTurquoise	0.0688189	0.0474733
YFP	0.0688189	0.00517983
mScarlet	0.0606994	0.00776883
mTurquoise	0.0606994	0.0459026
YFP	0.0606994	0.0116367
mScarlet	0.00965406	-0.00167303
mTurquoise	0.00965406	0.048701
YFP	0.00965406	0.00152972
mScarlet	0.0597777	0.00760184
mTurquoise	0.0597777	0.0509949
YFP	0.0597777	0.00306518
mScarlet	0.0498539	0.00481119
mTurquoise	0.0498539	0.0385459
YFP	0.0498539	0.00441372
mScarlet	0.0325815	0.0116937
mTurquoise	0.0325815	0.0425484
YFP	0.0325815	0.000455085
mScarlet	0.0614772	0.014549
mTurquoise	0.0614772	0.039784
YFP	0.0614772	0.00139785
mScarlet	0.0849702	0.014428
mTurquoise	0.0849702	0.0310198
YFP	0.0849702	0.00452272
mScarlet	0.0981494	0.0230184
mTurquoise	0.0981494	0.027392
YFP	0.0981494	0.0024164
mScarlet	0.0996086	0.0257084
mTurquoise	0.0996086	0.0115047
YFP	0.0996086	0.00644766
mScarlet	0.076425	0.013274
mTurquoise	0.076425	0.0676613
YFP	0.076425	0.010185
mScarlet	0.0784778	0.00907737
mTurquoise	0.0784778	0.0655552
YFP	0.0784778	0.0100315
mScarlet	0.0707435	0.00925813
mTurquoise	0.0707435	0.062426
YFP	0.0707435	0.0033116
mScarlet	0.0430533	0.0046077
mTurquoise	0.0430533	0.0526893
YFP	0.0430533	0.00350892
mScarlet	0.113027	0.0407842
mTurquoise	0.113027	0.0216632
YFP	0.113027	0.00834881
mScarlet	0.0195066	0.00211531
mTurquoise	0.0195066	0.0416577
YFP	0.0195066	0.00362649
mScarlet	0.0139228	0.000606454
mTurquoise	0.0139228	0.0460305
YFP	0.0139228	0.0104684
mScarlet	0.108803	0.0161361
mTurquoise	0.108803	0.031123
YFP	0.108803	0.0100774
mScarlet	0.0344002	0.00369748
mTurquoise	0.0344002	0.0295029
YFP	0.0344002	0.00339363
mScarlet	0.0666426	0.00803152
mTurquoise	0.0666426	0.0587731
YFP	0.0666426	0.00176802
mScarlet	0.144129	0.0213353
mTurquoise	0.144129	0.0637158
YFP	0.144129	0.00322323
mScarlet	0.0962122	0.00962108
mTurquoise	0.0962122	0.0503107
YFP	0.0962122	0.002241
mScarlet	0.0856589	0.0137416
mTurquoise	0.0856589	0.0641485
YFP	0.0856589	0.00261535
mScarlet	0.0926831	0.0122436
mTurquoise	0.0926831	0.0458367
YFP	0.0926831	0.00269162
mScarlet	0.108294	0.0140411
mTurquoise	0.108294	0.044916
YFP	0.108294	0.0125829
mScarlet	0.051791	0.0208868
mTurquoise	0.051791	0.0162689
YFP	0.051791	0.00356674
mScarlet	0.102407	0.0371044
mTurquoise	0.102407	0.0121689
YFP	0.102407	0.00457277
mScarlet	0.0768076	0.0188766
mTurquoise	0.0768076	0.0149959
YFP	0.0768076	0.00586261
mScarlet	0.037528	0.00430101
mTurquoise	0.037528	0.0277321
YFP	0.037528	0.00880368
mScarlet	0.0462417	0.0187432
mTurquoise	0.0462417	0.0155009
YFP	0.0462417	0.00675029
mScarlet	0.0613547	0.0119501
mTurquoise	0.0613547	0.0236877
YFP	0.0613547	0.00749196
mScarlet	0.108527	0.0388916
mTurquoise	0.108527	0.0190499
YFP	0.108527	0.0088321
mScarlet	0.0554185	0.0149107
mTurquoise	0.0554185	0.0243011
YFP	0.0554185	0.00966341
mScarlet	0.0131822	-0.00134758
mTurquoise	0.0131822	0.0451622
YFP	0.0131822	0.00167444
mScarlet	0.0803209	0.0335924
mTurquoise	0.0803209	0.0170491
YFP	0.0803209	0.00196599
mScarlet	0.0355302	0.00221046
mTurquoise	0.0355302	0.0631654
YFP	0.0355302	0.00501124
mScarlet	0.0915183	0.0138553
mTurquoise	0.0915183	0.0605885
YFP	0.0915183	0.00818754
mScarlet	0.101521	0.0399344
mTurquoise	0.101521	0.0282462
YFP	0.101521	0.0101662
mScarlet	0.0602041	0.0116745
mTurquoise	0.0602041	0.0174834
YFP	0.0602041	0.00246208
mScarlet	0.082528	0.0158604
mTurquoise	0.082528	0.0235328
YFP	0.082528	0.00227782
mScarlet	0.0783069	0.011072
mTurquoise	0.0783069	0.0280293
YFP	0.0783069	0.00887536
mScarlet	0.0801705	0.0113975
mTurquoise	0.0801705	0.0270995
YFP	0.0801705	0.00282319
mScarlet	0.0450421	0.00211907
mTurquoise	0.0450421	0.0517009
YFP	0.0450421	0.00185048
mScarlet	0.0581404	0.0306982
mTurquoise	0.0581404	0.0141771
YFP	0.0581404	0.00157757
mScarlet	0.0345967	0.00290297
mTurquoise	0.0345967	0.0571238
YFP	0.0345967	0.00282503
mScarlet	0.207362	0.0224484
mTurquoise	0.207362	0.0631476
YFP	0.207362	0.00254434
mScarlet	0.114539	0.0161933
mTurquoise	0.114539	0.0531133
YFP	0.114539	0.0097515
mScarlet	0.0358688	0.00923762
mTurquoise	0.0358688	0.0480031
YFP	0.0358688	0.00170343
mScarlet	0.0671913	0.00587517
mTurquoise	0.0671913	0.0535815
YFP	0.0671913	0.00406235
mScarlet	0.093218	0.0128279
mTurquoise	0.093218	0.0244523
YFP	0.093218	0.0025547
mScarlet	0.093975	0.0102241
mTurquoise	0.093975	0.0537867
YFP	0.093975	0.00628835
mScarlet	0.0786915	0.0190071
mTurquoise	0.0786915	0.044477
YFP	0.0786915	0.00280932
mScarlet	0.0361913	0.00401234
mTurquoise	0.0361913	0.0382598
YFP	0.0361913	0.00146769
mScarlet	0.102367	0.0108286
mTurquoise	0.102367	0.0533335
YFP	0.102367	0.00201867
mScarlet	0.0795385	0.011062
mTurquoise	0.0795385	0.0541378
YFP	0.0795385	0.00772744
mScarlet	0.055098	0.0142582
mTurquoise	0.055098	0.0534828
YFP	0.055098	0.00164857
mScarlet	0.0392101	0.00319253
mTurquoise	0.0392101	0.0642089
YFP	0.0392101	0.00460583
mScarlet	0.0543103	0.0106244
mTurquoise	0.0543103	0.0358905
YFP	0.0543103	0.00187525
mScarlet	0.0506088	0.00881635
mTurquoise	0.0506088	0.046706
YFP	0.0506088	0.00314976
mScarlet	0.0253708	0.00260001
mTurquoise	0.0253708	0.0544036
YFP	0.0253708	0.0070678
mScarlet	0.0643342	0.0285439
mTurquoise	0.0643342	0.0143702
YFP	0.0643342	0.00217496
mScarlet	0.0833227	0.0171321
mTurquoise	0.0833227	0.0531036
YFP	0.0833227	0.0121818
mScarlet	0.116418	0.0215314
mTurquoise	0.116418	0.0222267
YFP	0.116418	0.00647254
mScarlet	0.112415	0.0344319
mTurquoise	0.112415	0.0177611
YFP	0.112415	0.00264334
mScarlet	0.0891643	0.0132704
mTurquoise	0.0891643	0.0177192
YFP	0.0891643	0.008331
mScarlet	0.0868989	0.0121144
mTurquoise	0.0868989	0.0483524
YFP	0.0868989	0.00747379
mScarlet	0.0343538	0.00198891
mTurquoise	0.0343538	0.0512801
YFP	0.0343538	0.00317273
mScarlet	0.08256	0.0148744
mTurquoise	0.08256	0.028647
YFP	0.08256	0.00246686
mScarlet	0.0773684	0.0135654
mTurquoise	0.0773684	0.0290551
YFP	0.0773684	0.00241337
mScarlet	0.0614171	0.0382802
mTurquoise	0.0614171	0.0105241
YFP	0.0614171	0.00321026
mScarlet	0.0965231	0.0225516
mTurquoise	0.0965231	0.00924983
YFP	0.0965231	0.00614876
mScarlet	0.114524	0.0185513
mTurquoise	0.114524	0.0344037
YFP	0.114524	0.00126989
mScarlet	0.135334	0.0164387
mTurquoise	0.135334	0.0559169
YFP	0.135334	0.0095583
mScarlet	0.081832	0.0126868
mTurquoise	0.081832	0.0321648
YFP	0.081832	0.00566071
mScarlet	0.0600657	0.00408214
mTurquoise	0.0600657	0.050709
YFP	0.0600657	0.00192793
mScarlet	0.117562	0.0110146
mTurquoise	0.117562	0.0366786
YFP	0.117562	0.00575815
mScarlet	0.171223	0.0198751
mTurquoise	0.171223	0.0302948
YFP	0.171223	0.00350974
mScarlet	0.0657912	0.0085754
[truncated: 9,833 more rows]

## Sheet: Figure S3d
Leaf	Channel	TIME_REL	acf_percell	generation_n
200	MEAN_INTENSITY_CH1	0	1	0
200	MEAN_INTENSITY_CH1	300	0.882136	0
200	MEAN_INTENSITY_CH1	599.999	0.77498	0
200	MEAN_INTENSITY_CH1	899.999	0.670157	0
200	MEAN_INTENSITY_CH1	1200	0.568892	0
200	MEAN_INTENSITY_CH1	1500	0.449899	0
200	MEAN_INTENSITY_CH1	1800	0.373079	0
200	MEAN_INTENSITY_CH1	2700	0.203887	2
200	MEAN_INTENSITY_CH1	3000	0.0646417	2
200	MEAN_INTENSITY_CH1	3300	-0.0545648	2
200	MEAN_INTENSITY_CH1	3600	-0.14636	2
200	MEAN_INTENSITY_CH1	3899.99	-0.208792	2
200	MEAN_INTENSITY_CH1	4199.99	-0.279974	2
200	MEAN_INTENSITY_CH1	4499.99	-0.29071	2
200	MEAN_INTENSITY_CH1	4799.99	-0.279069	3
200	MEAN_INTENSITY_CH1	5099.99	-0.257533	3
200	MEAN_INTENSITY_CH1	5399.99	-0.255747	3
200	MEAN_INTENSITY_CH1	5699.99	-0.24816	3
200	MEAN_INTENSITY_CH1	5999.99	-0.240125	3
200	MEAN_INTENSITY_CH1	6299.99	-0.221808	3
200	MEAN_INTENSITY_CH1	8099.99	-0.0629308	6
200	MEAN_INTENSITY_CH1	8399.99	-0.0520737	6
200	MEAN_INTENSITY_CH1	8699.99	-0.040939	6
200	MEAN_INTENSITY_CH1	8999.99	-0.018922	6
200	MEAN_INTENSITY_CH1	9299.99	0.00803395	6
200	MEAN_INTENSITY_CH1	9599.99	0.0370157	6
200	MEAN_INTENSITY_CH1	11700	0.107714	9
200	MEAN_INTENSITY_CH1	12000	0.106435	9
200	MEAN_INTENSITY_CH1	12300	0.10507	9
200	MEAN_INTENSITY_CH1	12600	0.102563	9
200	MEAN_INTENSITY_CH1	12900	0.0944784	9
200	MEAN_INTENSITY_CH1	13200	0.0847372	9
200	MEAN_INTENSITY_CH1	13500	0.0716717	9
200	MEAN_INTENSITY_CH1	13800	0.0515352	9
200	MEAN_INTENSITY_CH1	14100	0.0327994	9
200	MEAN_INTENSITY_CH1	14400	0.0144816	9
200	MEAN_INTENSITY_CH1	14700	-0.000845654	9
200	MEAN_INTENSITY_CH1	15000	-0.013068	10
200	MEAN_INTENSITY_CH1	15300	-0.0222603	10
200	MEAN_INTENSITY_CH1	15600	-0.0259164	10
200	MEAN_INTENSITY_CH1	15900	-0.031775	10
200	MEAN_INTENSITY_CH1	16200	-0.0401036	10
200	MEAN_INTENSITY_CH1	16500	-0.049057	10
200	MEAN_INTENSITY_CH1	17400	-0.0473007	12
200	MEAN_INTENSITY_CH1	17700	-0.0428064	12
200	MEAN_INTENSITY_CH1	18000	-0.050331	12
200	MEAN_INTENSITY_CH1	18300	-0.0514142	12
200	MEAN_INTENSITY_CH1	18600	-0.0602073	12
200	MEAN_INTENSITY_CH1	18900	-0.0702271	13
200	MEAN_INTENSITY_CH1	19200	-0.083731	13
200	MEAN_INTENSITY_CH1	19500	-0.0854822	13
200	MEAN_INTENSITY_CH1	19800	-0.093276	13
200	MEAN_INTENSITY_CH1	21300	-0.134875	16
200	MEAN_INTENSITY_CH1	21600	-0.150227	16
200	MEAN_INTENSITY_CH1	21900	-0.165409	16
200	MEAN_INTENSITY_CH1	22200	-0.170814	16
200	MEAN_INTENSITY_CH1	22500	-0.170879	16
200	MEAN_INTENSITY_CH1	22800	-0.172401	17
200	MEAN_INTENSITY_CH1	23100	-0.175392	17
200	MEAN_INTENSITY_CH1	23400	-0.175689	17
200	MEAN_INTENSITY_CH1	23700	-0.160754	17
200	MEAN_INTENSITY_CH1	24000	-0.147209	17
200	MEAN_INTENSITY_CH1	24300	-0.135384	17
200	MEAN_INTENSITY_CH1	24600	-0.122287	18
200	MEAN_INTENSITY_CH1	24900	-0.099186	18
200	MEAN_INTENSITY_CH1	25200	-0.0851976	18
200	MEAN_INTENSITY_CH1	25500	-0.0706516	18
200	MEAN_INTENSITY_CH1	25800	-0.0578599	18
200	MEAN_INTENSITY_CH1	26100	-0.0469724	18
200	MEAN_INTENSITY_CH1	27000	0.0161841	20
200	MEAN_INTENSITY_CH1	27300	0.0348204	20
200	MEAN_INTENSITY_CH1	27600	0.0542885	20
200	MEAN_INTENSITY_CH1	27900	0.0582936	20
200	MEAN_INTENSITY_CH1	28200	0.0537102	20
200	MEAN_INTENSITY_CH1	28500	0.048726	20
200	MEAN_INTENSITY_CH1	28800	0.0437737	20
200	MEAN_INTENSITY_CH1	29100	0.0384079	20
200	MEAN_INTENSITY_CH1	29400	0.0331405	20
200	MEAN_INTENSITY_CH1	29700	0.0277556	20
200	MEAN_INTENSITY_CH1	30000	0.0218965	21
200	MEAN_INTENSITY_CH1	30300	0.0165586	21
200	MEAN_INTENSITY_CH1	30600	0.0110415	21
200	MEAN_INTENSITY_CH1	30900	0.00548892	21
307	MEAN_INTENSITY_CH1	0	1	0
307	MEAN_INTENSITY_CH1	300	0.869074	0
307	MEAN_INTENSITY_CH1	599.999	0.741911	0
307	MEAN_INTENSITY_CH1	899.999	0.60057	0
307	MEAN_INTENSITY_CH1	1200	0.50281	0
307	MEAN_INTENSITY_CH1	1500	0.465965	0
307	MEAN_INTENSITY_CH1	1800	0.431924	0
307	MEAN_INTENSITY_CH1	2700	0.354572	2
307	MEAN_INTENSITY_CH1	3000	0.280998	2
307	MEAN_INTENSITY_CH1	3300	0.214622	2
307	MEAN_INTENSITY_CH1	3600	0.111032	2
307	MEAN_INTENSITY_CH1	3899.99	-0.00125493	2
307	MEAN_INTENSITY_CH1	4199.99	-0.0919792	2
307	MEAN_INTENSITY_CH1	4499.99	-0.180053	2
307	MEAN_INTENSITY_CH1	4799.99	-0.168968	3
307	MEAN_INTENSITY_CH1	5099.99	-0.166133	3
307	MEAN_INTENSITY_CH1	5399.99	-0.170258	3
307	MEAN_INTENSITY_CH1	5699.99	-0.203269	3
307	MEAN_INTENSITY_CH1	5999.99	-0.233009	3
307	MEAN_INTENSITY_CH1	6299.99	-0.247621	3
307	MEAN_INTENSITY_CH1	6599.99	-0.246669	4
307	MEAN_INTENSITY_CH1	6899.99	-0.233036	4
307	MEAN_INTENSITY_CH1	7199.99	-0.211557	4
307	MEAN_INTENSITY_CH1	7499.99	-0.187697	4
307	MEAN_INTENSITY_CH1	7799.99	-0.180039	5
307	MEAN_INTENSITY_CH1	8099.99	-0.169635	5
307	MEAN_INTENSITY_CH1	8399.99	-0.15942	5
307	MEAN_INTENSITY_CH1	8699.99	-0.149747	5
307	MEAN_INTENSITY_CH1	8999.99	-0.134283	5
307	MEAN_INTENSITY_CH1	9299.99	-0.131757	6
307	MEAN_INTENSITY_CH1	9599.99	-0.132306	6
307	MEAN_INTENSITY_CH1	9899.99	-0.126006	6
307	MEAN_INTENSITY_CH1	10200	-0.114689	6
307	MEAN_INTENSITY_CH1	10500	-0.0986244	6
307	MEAN_INTENSITY_CH1	10800	-0.0871242	6
307	MEAN_INTENSITY_CH1	11100	-0.096736	6
307	MEAN_INTENSITY_CH1	11400	-0.0849849	6
307	MEAN_INTENSITY_CH1	11700	-0.0800101	6
307	MEAN_INTENSITY_CH1	12000	-0.0660145	6
307	MEAN_INTENSITY_CH1	12300	-0.0486121	6
307	MEAN_INTENSITY_CH1	12600	-0.0494538	6
307	MEAN_INTENSITY_CH1	12900	-0.0508712	6
307	MEAN_INTENSITY_CH1	13200	-0.062341	6
307	MEAN_INTENSITY_CH1	13500	-0.0744369	7
307	MEAN_INTENSITY_CH1	13800	-0.0680865	7
307	MEAN_INTENSITY_CH1	14100	-0.0583099	7
307	MEAN_INTENSITY_CH1	14400	-0.0495611	7
307	MEAN_INTENSITY_CH1	14700	-0.0353662	8
307	MEAN_INTENSITY_CH1	15000	-0.0291592	8
307	MEAN_INTENSITY_CH1	15300	-0.0244895	8
307	MEAN_INTENSITY_CH1	15600	-0.0180674	8
307	MEAN_INTENSITY_CH1	15900	-0.0237742	8
307	MEAN_INTENSITY_CH1	16200	-0.0198048	8
307	MEAN_INTENSITY_CH1	16500	-0.0264566	8
307	MEAN_INTENSITY_CH1	16800	-0.0284852	8
307	MEAN_INTENSITY_CH1	17100	-0.0263426	8
307	MEAN_INTENSITY_CH1	17400	-0.0303662	8
307	MEAN_INTENSITY_CH1	17700	-0.0270859	9
307	MEAN_INTENSITY_CH1	18000	-0.0248128	9
307	MEAN_INTENSITY_CH1	18300	-0.0219526	9
307	MEAN_INTENSITY_CH1	18600	-0.0313517	9
307	MEAN_INTENSITY_CH1	18900	-0.0355355	9
307	MEAN_INTENSITY_CH1	19200	-0.0439697	10
307	MEAN_INTENSITY_CH1	19500	-0.0462699	10
307	MEAN_INTENSITY_CH1	19800	-0.0518992	10
307	MEAN_INTENSITY_CH1	20100	-0.0648233	10
307	MEAN_INTENSITY_CH1	20400	-0.0693299	10
307	MEAN_INTENSITY_CH1	20700	-0.0828957	11
307	MEAN_INTENSITY_CH1	21000	-0.0827018	11
307	MEAN_INTENSITY_CH1	21300	-0.0834726	11
307	MEAN_INTENSITY_CH1	21600	-0.0858483	11
307	MEAN_INTENSITY_CH1	21900	-0.0935743	11
307	MEAN_INTENSITY_CH1	22200	-0.102929	11
307	MEAN_INTENSITY_CH1	22500	-0.11835	11
307	MEAN_INTENSITY_CH1	22800	-0.134214	12
307	MEAN_INTENSITY_CH1	23100	-0.132464	12
307	MEAN_INTENSITY_CH1	23400	-0.129082	12
307	MEAN_INTENSITY_CH1	23700	-0.128634	12
307	MEAN_INTENSITY_CH1	24000	-0.126627	12
307	MEAN_INTENSITY_CH1	24300	-0.122249	12
307	MEAN_INTENSITY_CH1	24600	-0.10767	12
307	MEAN_INTENSITY_CH1	24900	-0.0996437	12
307	MEAN_INTENSITY_CH1	25200	-0.0871544	12
307	MEAN_INTENSITY_CH1	25500	-0.0750423	12
307	MEAN_INTENSITY_CH1	25800	-0.0644008	12
307	MEAN_INTENSITY_CH1	26100	-0.0523523	12
307	MEAN_INTENSITY_CH1	28500	0.042656	16
307	MEAN_INTENSITY_CH1	28800	0.0573192	16
307	MEAN_INTENSITY_CH1	29100	0.0562732	16
307	MEAN_INTENSITY_CH1	29400	0.0551705	16
307	MEAN_INTENSITY_CH1	29700	0.0543664	16
307	MEAN_INTENSITY_CH1	30000	0.0532961	16
307	MEAN_INTENSITY_CH1	30900	0.0535164	18
307	MEAN_INTENSITY_CH1	31200	0.0523299	18
307	MEAN_INTENSITY_CH1	31500	0.051549	18
307	MEAN_INTENSITY_CH1	31800	0.0513378	18
307	MEAN_INTENSITY_CH1	32100	0.0495864	18
307	MEAN_INTENSITY_CH1	32400	0.047796	18
307	MEAN_INTENSITY_CH1	32700	0.0475905	18
307	MEAN_INTENSITY_CH1	33000	0.0468507	19
307	MEAN_INTENSITY_CH1	33300	0.0459845	19
307	MEAN_INTENSITY_CH1	33600	0.0459202	19
307	MEAN_INTENSITY_CH1	33900	0.0454286	19
307	MEAN_INTENSITY_CH1	34200	0.0429702	19
307	MEAN_INTENSITY_CH1	34500	0.0405308	19
307	MEAN_INTENSITY_CH1	34800	0.0382303	19
307	MEAN_INTENSITY_CH1	35100	0.0359902	20
307	MEAN_INTENSITY_CH1	35400	0.0337186	20
307	MEAN_INTENSITY_CH1	35700	0.0312433	20
307	MEAN_INTENSITY_CH1	36000	0.02914	20
307	MEAN_INTENSITY_CH1	36300	0.0272352	20
307	MEAN_INTENSITY_CH1	36600	0.0254046	20
313	MEAN_INTENSITY_CH1	0	1	0
313	MEAN_INTENSITY_CH1	300	0.864186	0
313	MEAN_INTENSITY_CH1	599.999	0.732268	0
313	MEAN_INTENSITY_CH1	899.999	0.587707	0
313	MEAN_INTENSITY_CH1	1200	0.487705	0
313	MEAN_INTENSITY_CH1	1500	0.450882	0
313	MEAN_INTENSITY_CH1	1800	0.416467	0
313	MEAN_INTENSITY_CH1	2700	0.341153	2
313	MEAN_INTENSITY_CH1	3000	0.265789	2
313	MEAN_INTENSITY_CH1	3300	0.197897	2
313	MEAN_INTENSITY_CH1	3600	0.0930388	2
313	MEAN_INTENSITY_CH1	3899.99	-0.0208581	2
313	MEAN_INTENSITY_CH1	4199.99	-0.111371	2
313	MEAN_INTENSITY_CH1	4499.99	-0.198415	2
313	MEAN_INTENSITY_CH1	4799.99	-0.186639	3
313	MEAN_INTENSITY_CH1	5099.99	-0.184574	3
313	MEAN_INTENSITY_CH1	5399.99	-0.189042	3
313	MEAN_INTENSITY_CH1	5699.99	-0.222496	3
313	MEAN_INTENSITY_CH1	5999.99	-0.252827	3
313	MEAN_INTENSITY_CH1	6299.99	-0.266591	3
313	MEAN_INTENSITY_CH1	6599.99	-0.263581	3
313	MEAN_INTENSITY_CH1	6899.99	-0.248447	3
313	MEAN_INTENSITY_CH1	7199.99	-0.22727	3
313	MEAN_INTENSITY_CH1	7499.99	-0.202294	3
313	MEAN_INTENSITY_CH1	7799.99	-0.194364	4
313	MEAN_INTENSITY_CH1	8099.99	-0.185751	4
313	MEAN_INTENSITY_CH1	8399.99	-0.171044	4
313	MEAN_INTENSITY_CH1	8699.99	-0.148114	4
313	MEAN_INTENSITY_CH1	8999.99	-0.123639	4
313	MEAN_INTENSITY_CH1	9299.99	-0.116913	5
313	MEAN_INTENSITY_CH1	9599.99	-0.114862	5
313	MEAN_INTENSITY_CH1	9899.99	-0.107869	5
313	MEAN_INTENSITY_CH1	10200	-0.0879531	5
313	MEAN_INTENSITY_CH1	10500	-0.0578198	5
313	MEAN_INTENSITY_CH1	10800	-0.0165942	5
313	MEAN_INTENSITY_CH1	11100	-0.00311341	5
313	MEAN_INTENSITY_CH1	11400	0.00801152	5
313	MEAN_INTENSITY_CH1	11700	-0.00192936	5
313	MEAN_INTENSITY_CH1	12000	-0.00650933	5
313	MEAN_INTENSITY_CH1	12300	0.00353903	5
313	MEAN_INTENSITY_CH1	12600	-0.0124787	5
313	MEAN_INTENSITY_CH1	12900	-0.022675	5
313	MEAN_INTENSITY_CH1	13200	-0.0321846	5
313	MEAN_INTENSITY_CH1	13500	-0.0380045	5
313	MEAN_INTENSITY_CH1	13800	-0.0209574	5
313	MEAN_INTENSITY_CH1	14100	-0.0095509	5
313	MEAN_INTENSITY_CH1	14400	-0.00967256	5
313	MEAN_INTENSITY_CH1	14700	-0.011906	6
313	MEAN_INTENSITY_CH1	15000	-0.0269664	6
313	MEAN_INTENSITY_CH1	15300	-0.0522572	6
313	MEAN_INTENSITY_CH1	15600	-0.0625558	6
313	MEAN_INTENSITY_CH1	15900	-0.0699892	6
313	MEAN_INTENSITY_CH1	16200	-0.0596077	6
313	MEAN_INTENSITY_CH1	16500	-0.0573019	6
313	MEAN_INTENSITY_CH1	16800	-0.0598364	6
313	MEAN_INTENSITY_CH1	17100	-0.0477706	6
313	MEAN_INTENSITY_CH1	17400	-0.042586	6
313	MEAN_INTENSITY_CH1	17700	-0.0388654	7
313	MEAN_INTENSITY_CH1	18000	-0.0385806	7
313	MEAN_INTENSITY_CH1	18300	-0.0371973	7
313	MEAN_INTENSITY_CH1	18600	-0.0428718	7
313	MEAN_INTENSITY_CH1	18900	-0.0437022	7
313	MEAN_INTENSITY_CH1	19200	-0.0504156	8
313	MEAN_INTENSITY_CH1	19500	-0.0510694	8
313	MEAN_INTENSITY_CH1	19800	-0.0552244	8
313	MEAN_INTENSITY_CH1	20100	-0.0665771	8
313	MEAN_INTENSITY_CH1	20400	-0.0716264	8
313	MEAN_INTENSITY_CH1	20700	-0.0859878	9
313	MEAN_INTENSITY_CH1	21000	-0.0845218	9
313	MEAN_INTENSITY_CH1	21300	-0.0816304	9
313	MEAN_INTENSITY_CH1	21600	-0.0765944	9
313	MEAN_INTENSITY_CH1	21900	-0.0812291	9
313	MEAN_INTENSITY_CH1	22200	-0.0912261	9
313	MEAN_INTENSITY_CH1	22500	-0.108812	9
313	MEAN_INTENSITY_CH1	22800	-0.127688	10
313	MEAN_INTENSITY_CH1	23100	-0.126888	10
313	MEAN_INTENSITY_CH1	23400	-0.126784	10
313	MEAN_INTENSITY_CH1	23700	-0.128255	10
313	MEAN_INTENSITY_CH1	24000	-0.127026	10
313	MEAN_INTENSITY_CH1	24300	-0.125703	10
313	MEAN_INTENSITY_CH1	24600	-0.111782	10
313	MEAN_INTENSITY_CH1	24900	-0.102807	10
313	MEAN_INTENSITY_CH1	25200	-0.0892702	10
313	MEAN_INTENSITY_CH1	25500	-0.0766845	10
313	MEAN_INTENSITY_CH1	25800	-0.0663591	10
313	MEAN_INTENSITY_CH1	26100	-0.0518127	10
313	MEAN_INTENSITY_CH1	28500	0.0391177	14
313	MEAN_INTENSITY_CH1	28800	0.0554595	14
313	MEAN_INTENSITY_CH1	29100	0.0550148	14
313	MEAN_INTENSITY_CH1	29400	0.0540653	14
313	MEAN_INTENSITY_CH1	29700	0.0534542	14
313	MEAN_INTENSITY_CH1	30000	0.0532715	14
313	MEAN_INTENSITY_CH1	30300	0.0523986	15
313	MEAN_INTENSITY_CH1	30600	0.0535821	15
313	MEAN_INTENSITY_CH1	30900	0.0566	15
313	MEAN_INTENSITY_CH1	31200	0.0561083	15
313	MEAN_INTENSITY_CH1	31500	0.0528706	15
313	MEAN_INTENSITY_CH1	31800	0.050903	15
313	MEAN_INTENSITY_CH1	32100	0.0488875	15
313	MEAN_INTENSITY_CH1	32400	0.0464938	15
313	MEAN_INTENSITY_CH1	32700	0.0465578	15
313	MEAN_INTENSITY_CH1	33000	0.0443197	15
313	MEAN_INTENSITY_CH1	33300	0.042584	15
313	MEAN_INTENSITY_CH1	33600	0.0400626	15
313	MEAN_INTENSITY_CH1	33900	0.0360802	15
313	MEAN_INTENSITY_CH1	34200	0.0326038	15
313	MEAN_INTENSITY_CH1	34500	0.0304974	15
313	MEAN_INTENSITY_CH1	34800	0.0280582	15
313	MEAN_INTENSITY_CH1	36000	0.0221093	17
313	MEAN_INTENSITY_CH1	36300	0.0194903	17
313	MEAN_INTENSITY_CH1	36600	0.0166227	17
313	MEAN_INTENSITY_CH1	36900	0.013548	17
313	MEAN_INTENSITY_CH1	37200	0.0109726	17
313	MEAN_INTENSITY_CH1	38999.9	0.00464247	20
313	MEAN_INTENSITY_CH1	39299.9	0.00541221	20
313	MEAN_INTENSITY_CH1	39599.9	0.0072446	20
313	MEAN_INTENSITY_CH1	39899.9	0.0077365	20
333	MEAN_INTENSITY_CH1	0	1	0
333	MEAN_INTENSITY_CH1	300	0.866459	0
333	MEAN_INTENSITY_CH1	599.999	0.73747	0
333	MEAN_INTENSITY_CH1	899.999	0.595485	0
333	MEAN_INTENSITY_CH1	1200	0.496397	0
333	MEAN_INTENSITY_CH1	1500	0.458662	0
333	MEAN_INTENSITY_CH1	1800	0.422298	0
333	MEAN_INTENSITY_CH1	2100	0.388035	1
333	MEAN_INTENSITY_CH1	2400	0.381427	1
333	MEAN_INTENSITY_CH1	2700	0.364326	1
333	MEAN_INTENSITY_CH1	3000	0.299769	1
333	MEAN_INTENSITY_CH1	3300	0.238416	1
333	MEAN_INTENSITY_CH1	3600	0.123931	1
333	MEAN_INTENSITY_CH1	3899.99	0.00295341	1
333	MEAN_INTENSITY_CH1	4199.99	-0.0877457	1
333	MEAN_INTENSITY_CH1	4499.99	-0.177625	1
333	MEAN_INTENSITY_CH1	4799.99	-0.165231	2
333	MEAN_INTENSITY_CH1	5099.99	-0.152983	2
333	MEAN_INTENSITY_CH1	5399.99	-0.154725	2
333	MEAN_INTENSITY_CH1	5699.99	-0.183103	2
333	MEAN_INTENSITY_CH1	5999.99	-0.209836	2
333	MEAN_INTENSITY_CH1	6299.99	-0.230358	2
333	MEAN_INTENSITY_CH1	6599.99	-0.213938	2
333	MEAN_INTENSITY_CH1	6899.99	-0.212367	2
333	MEAN_INTENSITY_CH1	7199.99	-0.204054	2
333	MEAN_INTENSITY_CH1	7499.99	-0.179966	2
333	MEAN_INTENSITY_CH1	7799.99	-0.159247	2
333	MEAN_INTENSITY_CH1	8099.99	-0.13717	2
333	MEAN_INTENSITY_CH1	8399.99	-0.120635	2
333	MEAN_INTENSITY_CH1	8699.99	-0.115816	2
333	MEAN_INTENSITY_CH1	8999.99	-0.106192	2
333	MEAN_INTENSITY_CH1	28500	0.0317064	5
333	MEAN_INTENSITY_CH1	28800	0.0469426	5
333	MEAN_INTENSITY_CH1	29100	0.045397	5
333	MEAN_INTENSITY_CH1	29400	0.0461616	5
333	MEAN_INTENSITY_CH1	29700	0.0468542	5
333	MEAN_INTENSITY_CH1	30000	0.0482179	5
333	MEAN_INTENSITY_CH1	30300	0.0484939	5
333	MEAN_INTENSITY_CH1	30600	0.050338	5
333	MEAN_INTENSITY_CH1	30900	0.0494629	5
333	MEAN_INTENSITY_CH1	31200	0.050754	5
333	MEAN_INTENSITY_CH1	31500	0.053419	5
333	MEAN_INTENSITY_CH1	31800	0.0526438	5
333	MEAN_INTENSITY_CH1	32100	0.0521796	5
333	MEAN_INTENSITY_CH1	32400	0.0493096	5
333	MEAN_INTENSITY_CH1	32700	0.0489326	5
333	MEAN_INTENSITY_CH1	33000	0.0467354	5
333	MEAN_INTENSITY_CH1	33300	0.0441385	5
333	MEAN_INTENSITY_CH1	33600	0.0415632	5
333	MEAN_INTENSITY_CH1	33900	0.0396424	5
333	MEAN_INTENSITY_CH1	34200	0.037032	6
333	MEAN_INTENSITY_CH1	34500	0.034018	6
333	MEAN_INTENSITY_CH1	34800	0.0336753	6
333	MEAN_INTENSITY_CH1	35100	0.032271	6
333	MEAN_INTENSITY_CH1	35400	0.0315507	6
333	MEAN_INTENSITY_CH1	35700	0.0305178	6
333	MEAN_INTENSITY_CH1	36000	0.0296041	6
333	MEAN_INTENSITY_CH1	36300	0.0293303	6
333	MEAN_INTENSITY_CH1	36600	0.0295791	6
333	MEAN_INTENSITY_CH1	36900	0.030118	7
333	MEAN_INTENSITY_CH1	37200	0.0287448	7
333	MEAN_INTENSITY_CH1	37500	0.026006	7
333	MEAN_INTENSITY_CH1	37800	0.0231189	7
333	MEAN_INTENSITY_CH1	38099.9	0.0213077	7
333	MEAN_INTENSITY_CH1	38399.9	0.0198892	7
333	MEAN_INTENSITY_CH1	38699.9	0.0185596	7
333	MEAN_INTENSITY_CH1	38999.9	0.0183113	7
333	MEAN_INTENSITY_CH1	39299.9	0.0188464	7
333	MEAN_INTENSITY_CH1	39599.9	0.0188344	7
333	MEAN_INTENSITY_CH1	39899.9	0.0185514	8
333	MEAN_INTENSITY_CH1	40199.9	0.0180938	8
333	MEAN_INTENSITY_CH1	40499.9	0.0185164	8
333	MEAN_INTENSITY_CH1	40799.9	0.0165976	8
333	MEAN_INTENSITY_CH1	41099.9	0.0144629	8
333	MEAN_INTENSITY_CH1	41399.9	0.0118124	8
333	MEAN_INTENSITY_CH1	41699.9	0.0091905	8
333	MEAN_INTENSITY_CH1	42599.9	0.00205558	10
333	MEAN_INTENSITY_CH1	42899.9	-0.000223354	10
333	MEAN_INTENSITY_CH1	43199.9	-0.000604938	10
333	MEAN_INTENSITY_CH1	43499.9	-0.000548982	10
434	MEAN_INTENSITY_CH1	0	1	0
434	MEAN_INTENSITY_CH1	300	0.868521	0
434	MEAN_INTENSITY_CH1	599.999	0.743778	0
434	MEAN_INTENSITY_CH1	899.999	0.609657	0
434	MEAN_INTENSITY_CH1	1200	0.51195	0
434	MEAN_INTENSITY_CH1	1500	0.474771	0
434	MEAN_INTENSITY_CH1	1800	0.442026	0
434	MEAN_INTENSITY_CH1	2700	0.363322	2
434	MEAN_INTENSITY_CH1	3000	0.291364	2
434	MEAN_INTENSITY_CH1	3300	0.228485	2
434	MEAN_INTENSITY_CH1	3600	0.131891	2
434	MEAN_INTENSITY_CH1	3899.99	0.0249251	2
434	MEAN_INTENSITY_CH1	4199.99	-0.0596015	2
434	MEAN_INTENSITY_CH1	4499.99	-0.139977	2
434	MEAN_INTENSITY_CH1	4799.99	-0.127232	3
434	MEAN_INTENSITY_CH1	5099.99	-0.123555	3
434	MEAN_INTENSITY_CH1	5399.99	-0.127445	3
434	MEAN_INTENSITY_CH1	5699.99	-0.157825	3
434	MEAN_INTENSITY_CH1	5999.99	-0.184187	3
434	MEAN_INTENSITY_CH1	6299.99	-0.19684	3
434	MEAN_INTENSITY_CH1	6599.99	-0.193504	4
434	MEAN_INTENSITY_CH1	6899.99	-0.176857	4
434	MEAN_INTENSITY_CH1	7199.99	-0.156025	4
434	MEAN_INTENSITY_CH1	7499.99	-0.131017	4
434	MEAN_INTENSITY_CH1	7799.99	-0.120797	5
434	MEAN_INTENSITY_CH1	8099.99	-0.110842	5
434	MEAN_INTENSITY_CH1	8399.99	-0.0939276	5
434	MEAN_INTENSITY_CH1	8699.99	-0.0701638	5
434	MEAN_INTENSITY_CH1	8999.99	-0.0464629	5
434	MEAN_INTENSITY_CH1	9299.99	-0.038561	6
434	MEAN_INTENSITY_CH1	9599.99	-0.0333546	6
434	MEAN_INTENSITY_CH1	9899.99	-0.0269135	6
434	MEAN_INTENSITY_CH1	10200	-0.00714121	6
434	MEAN_INTENSITY_CH1	10500	0.021932	7
434	MEAN_INTENSITY_CH1	10800	0.059567	7
434	MEAN_INTENSITY_CH1	11100	0.0704717	7
434	MEAN_INTENSITY_CH1	11400	0.0798852	7
434	MEAN_INTENSITY_CH1	11700	0.0698197	7
434	MEAN_INTENSITY_CH1	12000	0.0654149	7
434	MEAN_INTENSITY_CH1	12300	0.0803481	7
434	MEAN_INTENSITY_CH1	12600	0.0662063	7
434	MEAN_INTENSITY_CH1	12900	0.0577372	7
434	MEAN_INTENSITY_CH1	13200	0.0355891	7
434	MEAN_INTENSITY_CH1	13500	0.00823556	8
434	MEAN_INTENSITY_CH1	13800	0.0059134	8
434	MEAN_INTENSITY_CH1	14100	0.00151452	8
434	MEAN_INTENSITY_CH1	14400	-0.00825983	8
434	MEAN_INTENSITY_CH1	14700	-0.0139693	9
434	MEAN_INTENSITY_CH1	15000	-0.0310527	9
434	MEAN_INTENSITY_CH1	15300	-0.0561193	9
434	MEAN_INTENSITY_CH1	15600	-0.0619217	9
434	MEAN_INTENSITY_CH1	15900	-0.070801	9
434	MEAN_INTENSITY_CH1	16200	-0.0744369	9
434	MEAN_INTENSITY_CH1	16500	-0.0883414	9
434	MEAN_INTENSITY_CH1	16800	-0.113281	9
434	MEAN_INTENSITY_CH1	17100	-0.119466	9
434	MEAN_INTENSITY_CH1	17400	-0.128247	9
434	MEAN_INTENSITY_CH1	17700	-0.126972	10
434	MEAN_INTENSITY_CH1	18000	-0.119432	10
434	MEAN_INTENSITY_CH1	18300	-0.110642	10
434	MEAN_INTENSITY_CH1	18600	-0.109985	10
434	MEAN_INTENSITY_CH1	18900	-0.10686	10
434	MEAN_INTENSITY_CH1	19200	-0.112153	11
434	MEAN_INTENSITY_CH1	19500	-0.115868	11
434	MEAN_INTENSITY_CH1	19800	-0.116213	11
434	MEAN_INTENSITY_CH1	20100	-0.13122	11
434	MEAN_INTENSITY_CH1	20400	-0.13939	11
434	MEAN_INTENSITY_CH1	20700	-0.135571	12
434	MEAN_INTENSITY_CH1	21000	-0.124139	12
434	MEAN_INTENSITY_CH1	21300	-0.121978	12
434	MEAN_INTENSITY_CH1	21600	-0.11545	12
434	MEAN_INTENSITY_CH1	21900	-0.118381	12
434	MEAN_INTENSITY_CH1	22200	-0.132936	12
434	MEAN_INTENSITY_CH1	22500	-0.150928	12
434	MEAN_INTENSITY_CH1	22800	-0.168769	13
434	MEAN_INTENSITY_CH1	23100	-0.17177	13
434	MEAN_INTENSITY_CH1	23400	-0.169395	13
434	MEAN_INTENSITY_CH1	23700	-0.169149	13
434	MEAN_INTENSITY_CH1	24000	-0.167854	13
434	MEAN_INTENSITY_CH1	24300	-0.17162	13
434	MEAN_INTENSITY_CH1	24600	-0.165848	13
434	MEAN_INTENSITY_CH1	24900	-0.16965	13
434	MEAN_INTENSITY_CH1	25200	-0.172894	13
434	MEAN_INTENSITY_CH1	25500	-0.176735	13
434	MEAN_INTENSITY_CH1	25800	-0.178784	13
434	MEAN_INTENSITY_CH1	26100	-0.168205	13
434	MEAN_INTENSITY_CH1	28500	-0.0469753	17
434	MEAN_INTENSITY_CH1	28800	-0.0259998	17
434	MEAN_INTENSITY_CH1	29100	-0.0197982	17
434	MEAN_INTENSITY_CH1	29400	-0.0115061	17
434	MEAN_INTENSITY_CH1	29700	-0.00154775	17
434	MEAN_INTENSITY_CH1	30000	0.00907418	17
434	MEAN_INTENSITY_CH1	30900	0.0311402	19
434	MEAN_INTENSITY_CH1	31200	0.0328656	19
434	MEAN_INTENSITY_CH1	31500	0.0328413	19
434	MEAN_INTENSITY_CH1	31800	0.035809	19
434	MEAN_INTENSITY_CH1	32100	0.0365055	19
434	MEAN_INTENSITY_CH1	32400	0.0348889	19
434	MEAN_INTENSITY_CH1	32700	0.0354404	19
434	MEAN_INTENSITY_CH1	33000	0.0325521	20
434	MEAN_INTENSITY_CH1	33300	0.0300878	20
434	MEAN_INTENSITY_CH1	33600	0.0268636	20
434	MEAN_INTENSITY_CH1	33900	0.022425	20
434	MEAN_INTENSITY_CH1	34200	0.0175751	20
434	MEAN_INTENSITY_CH1	34500	0.0150196	20
434	MEAN_INTENSITY_CH1	34800	0.0135364	20
434	MEAN_INTENSITY_CH1	36000	0.0074179	22
434	MEAN_INTENSITY_CH1	36300	0.00536253	22
434	MEAN_INTENSITY_CH1	36600	0.00241824	22
434	MEAN_INTENSITY_CH1	36900	0.00211646	22
434	MEAN_INTENSITY_CH1	37200	0.00240836	22
434	MEAN_INTENSITY_CH1	38999.9	0.00621278	25
434	MEAN_INTENSITY_CH1	39299.9	0.00973797	25
434	MEAN_INTENSITY_CH1	39599.9	0.0140053	25
434	MEAN_INTENSITY_CH1	39899.9	0.0163141	25
434	MEAN_INTENSITY_CH1	41699.9	0.0260553	28
434	MEAN_INTENSITY_CH1	41999.9	0.0266515	28
434	MEAN_INTENSITY_CH1	42299.9	0.0271208	28
434	MEAN_INTENSITY_CH1	42599.9	0.0254044	28
434	MEAN_INTENSITY_CH1	42899.9	0.0254564	28
434	MEAN_INTENSITY_CH1	43199.9	0.0255926	29
434	MEAN_INTENSITY_CH1	43499.9	0.0229639	29
434	MEAN_INTENSITY_CH1	43799.9	0.0212816	29
434	MEAN_INTENSITY_CH1	44099.9	0.0223202	29
434	MEAN_INTENSITY_CH1	44399.9	0.0221699	29
434	MEAN_INTENSITY_CH1	44699.9	0.0211695	30
434	MEAN_INTENSITY_CH1	44999.9	0.0218106	30
434	MEAN_INTENSITY_CH1	45299.9	0.0213876	30
434	MEAN_INTENSITY_CH1	45599.9	0.0201167	30
434	MEAN_INTENSITY_CH1	45899.9	0.0202542	30
434	MEAN_INTENSITY_CH1	46199.9	0.0197487	30
434	MEAN_INTENSITY_CH1	46499.9	0.0186406	30
434	MEAN_INTENSITY_CH1	46799.9	0.0188455	30
434	MEAN_INTENSITY_CH1	47999.9	0.0170828	32
434	MEAN_INTENSITY_CH1	48299.9	0.0168781	32
434	MEAN_INTENSITY_CH1	48599.9	0.0182256	32
434	MEAN_INTENSITY_CH1	48899.9	0.0190029	32
434	MEAN_INTENSITY_CH1	49199.9	0.0184204	32
434	MEAN_INTENSITY_CH1	49499.9	0.019201	32
434	MEAN_INTENSITY_CH1	49799.9	0.019713	32
434	MEAN_INTENSITY_CH1	51599.9	0.0148042	35
434	MEAN_INTENSITY_CH1	51899.9	0.0132716	35
434	MEAN_INTENSITY_CH1	52199.9	0.0117562	35
434	MEAN_INTENSITY_CH1	52499.9	0.0108507	35
434	MEAN_INTENSITY_CH1	52799.9	0.00960226	35
434	MEAN_INTENSITY_CH1	53099.9	0.00785511	35
434	MEAN_INTENSITY_CH1	53399.9	0.0066841	35
819	MEAN_INTENSITY_CH1	0	1	0
819	MEAN_INTENSITY_CH1	300	0.812912	0
819	MEAN_INTENSITY_CH1	599.999	0.631594	0
819	MEAN_INTENSITY_CH1	899.999	0.513265	0
819	MEAN_INTENSITY_CH1	1200	0.44795	0
819	MEAN_INTENSITY_CH1	1500	0.39947	0
819	MEAN_INTENSITY_CH1	1800	0.385515	0
819	MEAN_INTENSITY_CH1	2100	0.389521	1
819	MEAN_INTENSITY_CH1	2400	0.369594	1
819	MEAN_INTENSITY_CH1	2700	0.335781	1
819	MEAN_INTENSITY_CH1	3000	0.297042	1
819	MEAN_INTENSITY_CH1	3300	0.238808	1
819	MEAN_INTENSITY_CH1	3600	0.121085	1
819	MEAN_INTENSITY_CH1	3899.99	0.0183577	1
819	MEAN_INTENSITY_CH1	4199.99	-0.0191185	1
819	MEAN_INTENSITY_CH1	4499.99	-0.0458799	1
819	MEAN_INTENSITY_CH1	4799.99	-0.0521457	2
819	MEAN_INTENSITY_CH1	5099.99	-0.0664313	2
819	MEAN_INTENSITY_CH1	5399.99	-0.0642856	2
819	MEAN_INTENSITY_CH1	5699.99	-0.0672728	2
819	MEAN_INTENSITY_CH1	5999.99	-0.0979503	2
819	MEAN_INTENSITY_CH1	6299.99	-0.113095	2
819	MEAN_INTENSITY_CH1	6599.99	-0.1247	2
819	MEAN_INTENSITY_CH1	6899.99	-0.120697	2
819	MEAN_INTENSITY_CH1	7199.99	-0.101005	2
819	MEAN_INTENSITY_CH1	7499.99	-0.0779674	2
819	MEAN_INTENSITY_CH1	7799.99	-0.0749629	2
819	MEAN_INTENSITY_CH1	8099.99	-0.0342407	2
819	MEAN_INTENSITY_CH1	8399.99	-0.00385005	2
819	MEAN_INTENSITY_CH1	8699.99	0.0186574	2
819	MEAN_INTENSITY_CH1	8999.99	0.0309449	2
819	MEAN_INTENSITY_CH1	28500	-0.064783	6
819	MEAN_INTENSITY_CH1	28800	-0.0312349	6
819	MEAN_INTENSITY_CH1	29100	-0.0191835	6
819	MEAN_INTENSITY_CH1	29400	-0.0265468	6
819	MEAN_INTENSITY_CH1	29700	-0.0287614	6
819	MEAN_INTENSITY_CH1	30000	-0.01257	6
819	MEAN_INTENSITY_CH1	30300	0.0129435	6
819	MEAN_INTENSITY_CH1	30600	0.00541361	6
819	MEAN_INTENSITY_CH1	30900	-0.0111003	6
819	MEAN_INTENSITY_CH1	31200	-0.0319561	6
819	MEAN_INTENSITY_CH1	31500	-0.023714	6
819	MEAN_INTENSITY_CH1	31800	0.0258996	6
819	MEAN_INTENSITY_CH1	32100	0.0754936	6
819	MEAN_INTENSITY_CH1	32400	0.0866869	6
819	MEAN_INTENSITY_CH1	32700	0.0725472	6
819	MEAN_INTENSITY_CH1	33000	0.0172895	6
819	MEAN_INTENSITY_CH1	33300	-0.00467212	6
819	MEAN_INTENSITY_CH1	33600	-0.000848631	6
819	MEAN_INTENSITY_CH1	33900	-0.0139609	6
819	MEAN_INTENSITY_CH1	35100	0.0472445	8
819	MEAN_INTENSITY_CH1	35400	0.0632199	8
819	MEAN_INTENSITY_CH1	35700	0.0461581	8
819	MEAN_INTENSITY_CH1	36000	0.0153194	8
819	MEAN_INTENSITY_CH1	36300	-0.0193188	8
819	MEAN_INTENSITY_CH1	38399.9	-0.0372137	12
819	MEAN_INTENSITY_CH1	38699.9	-0.0461857	12
819	MEAN_INTENSITY_CH1	38999.9	-0.0587247	12
819	MEAN_INTENSITY_CH1	39299.9	-0.0830223	12
819	MEAN_INTENSITY_CH1	42599.9	-0.0354333	17
819	MEAN_INTENSITY_CH1	42899.9	-0.00823715	17
819	MEAN_INTENSITY_CH1	43199.9	0.00305924	17
819	MEAN_INTENSITY_CH1	43499.9	0.00624173	17
819	MEAN_INTENSITY_CH1	43799.9	0.0017949	18
819	MEAN_INTENSITY_CH1	44099.9	-0.00908851	18
819	MEAN_INTENSITY_CH1	44399.9	-0.0147877	18
819	MEAN_INTENSITY_CH1	44699.9	-0.0416833	18
819	MEAN_INTENSITY_CH1	44999.9	-0.0426112	18
819	MEAN_INTENSITY_CH1	45299.9	-0.0657505	18
819	MEAN_INTENSITY_CH1	45599.9	-0.0649489	18
819	MEAN_INTENSITY_CH1	45899.9	-0.0661142	18
819	MEAN_INTENSITY_CH1	46199.9	-0.0774246	19
819	MEAN_INTENSITY_CH1	46499.9	-0.0888147	19
819	MEAN_INTENSITY_CH1	46799.9	-0.101031	19
819	MEAN_INTENSITY_CH1	47099.9	-0.117566	19
819	MEAN_INTENSITY_CH1	47399.9	-0.120985	19
819	MEAN_INTENSITY_CH1	47699.9	-0.112562	19
819	MEAN_INTENSITY_CH1	47999.9	-0.118916	19
819	MEAN_INTENSITY_CH1	48299.9	-0.116269	19
819	MEAN_INTENSITY_CH1	48599.9	-0.119873	19
819	MEAN_INTENSITY_CH1	48899.9	-0.131215	19
819	MEAN_INTENSITY_CH1	49199.9	-0.136995	19
819	MEAN_INTENSITY_CH1	49499.9	-0.16042	19
819	MEAN_INTENSITY_CH1	49799.9	-0.160083	19
819	MEAN_INTENSITY_CH1	50099.9	-0.146876	19
819	MEAN_INTENSITY_CH1	50399.9	-0.129153	19
819	MEAN_INTENSITY_CH1	51299.9	-0.0875691	21
819	MEAN_INTENSITY_CH1	51599.9	-0.0724415	21
819	MEAN_INTENSITY_CH1	51899.9	-0.067135	21
819	MEAN_INTENSITY_CH1	52199.9	-0.0553872	21
819	MEAN_INTENSITY_CH1	52499.9	-0.0390705	21
819	MEAN_INTENSITY_CH1	52799.9	-0.0268156	21
819	MEAN_INTENSITY_CH1	53099.9	-0.000480195	21
819	MEAN_INTENSITY_CH1	53399.9	0.0267551	21
819	MEAN_INTENSITY_CH1	53699.9	0.0398737	21
819	MEAN_INTENSITY_CH1	53999.9	0.0610701	21
819	MEAN_INTENSITY_CH1	54299.9	0.0861369	21
819	MEAN_INTENSITY_CH1	54599.9	0.0913128	21
819	MEAN_INTENSITY_CH1	54899.9	0.10114	21
819	MEAN_INTENSITY_CH1	55199.9	0.107067	21
819	MEAN_INTENSITY_CH1	55499.9	0.106852	21
819	MEAN_INTENSITY_CH1	55799.9	0.108545	22
819	MEAN_INTENSITY_CH1	56099.9	0.100093	22
819	MEAN_INTENSITY_CH1	56399.9	0.102531	22
819	MEAN_INTENSITY_CH1	56699.9	0.0994053	22
819	MEAN_INTENSITY_CH1	56999.9	0.0962002	22
819	MEAN_INTENSITY_CH1	57299.9	0.0953454	23
819	MEAN_INTENSITY_CH1	57599.9	0.0828613	23
819	MEAN_INTENSITY_CH1	57899.9	0.0613677	23
819	MEAN_INTENSITY_CH1	58199.9	0.0337196	23
819	MEAN_INTENSITY_CH1	58499.9	0.00144319	23
819	MEAN_INTENSITY_CH1	65399.9	0.0565154	25
819	MEAN_INTENSITY_CH1	65699.9	0.072975	25
819	MEAN_INTENSITY_CH1	65999.9	0.0697145	25
819	MEAN_INTENSITY_CH1	66299.9	0.074826	25
819	MEAN_INTENSITY_CH1	66599.9	0.0720162	25
819	MEAN_INTENSITY_CH1	66899.9	0.0843756	26
819	MEAN_INTENSITY_CH1	67199.9	0.130122	26
819	MEAN_INTENSITY_CH1	67499.9	0.174479	26
819	MEAN_INTENSITY_CH1	67799.9	0.212544	26
819	MEAN_INTENSITY_CH1	68099.9	0.211377	26
819	MEAN_INTENSITY_CH1	68399.9	0.191255	26
819	MEAN_INTENSITY_CH1	68699.9	0.153252	26
819	MEAN_INTENSITY_CH1	68999.9	0.125331	26
819	MEAN_INTENSITY_CH1	69299.9	0.103053	26
819	MEAN_INTENSITY_CH1	69599.9	0.0989495	26
819	MEAN_INTENSITY_CH1	70799.9	0.0509644	28
819	MEAN_INTENSITY_CH1	71099.9	0.0325651	28
819	MEAN_INTENSITY_CH1	71399.9	0.0102199	28
819	MEAN_INTENSITY_CH1	71699.9	-0.0169332	28
819	MEAN_INTENSITY_CH1	71999.9	-0.040766	28
819	MEAN_INTENSITY_CH1	72299.9	-0.0616841	28
819	MEAN_INTENSITY_CH1	72599.9	-0.0666782	28
819	MEAN_INTENSITY_CH1	72899.9	-0.0658053	28
819	MEAN_INTENSITY_CH1	73199.9	-0.0666301	28
819	MEAN_INTENSITY_CH1	73499.9	-0.0718098	29
819	MEAN_INTENSITY_CH1	73799.9	-0.0755177	29
819	MEAN_INTENSITY_CH1	74099.9	-0.0846934	29
819	MEAN_INTENSITY_CH1	74399.9	-0.088077	29
819	MEAN_INTENSITY_CH1	74699.9	-0.0853924	29
819	MEAN_INTENSITY_CH1	74999.9	-0.0799179	29
819	MEAN_INTENSITY_CH1	75299.9	-0.073214	29
819	MEAN_INTENSITY_CH1	75599.9	-0.0681911	29
819	MEAN_INTENSITY_CH1	75899.9	-0.0679841	29
819	MEAN_INTENSITY_CH1	76199.9	-0.0610876	29
819	MEAN_INTENSITY_CH1	76499.9	-0.0572843	29
819	MEAN_INTENSITY_CH1	77399.9	-0.0631823	31
819	MEAN_INTENSITY_CH1	77699.9	-0.0645023	31
819	MEAN_INTENSITY_CH1	77999.9	-0.0658824	31
819	MEAN_INTENSITY_CH1	78299.9	-0.0659287	31
819	MEAN_INTENSITY_CH1	78599.9	-0.0611845	31
819	MEAN_INTENSITY_CH1	78899.9	-0.0628477	32
819	MEAN_INTENSITY_CH1	79199.9	-0.0667124	32
819	MEAN_INTENSITY_CH1	79499.9	-0.0656381	32
819	MEAN_INTENSITY_CH1	79799.9	-0.0645262	32
819	MEAN_INTENSITY_CH1	80099.9	-0.0648485	32
819	MEAN_INTENSITY_CH1	80399.9	-0.0654924	32
819	MEAN_INTENSITY_CH1	80699.9	-0.0656309	33
819	MEAN_INTENSITY_CH1	80999.9	-0.0664418	33
819	MEAN_INTENSITY_CH1	81299.9	-0.0680276	33
819	MEAN_INTENSITY_CH1	81599.9	-0.0688091	33
819	MEAN_INTENSITY_CH1	81899.9	-0.0649295	33
819	MEAN_INTENSITY_CH1	83699.9	-0.0540972	36
819	MEAN_INTENSITY_CH1	83999.9	-0.0503544	36
819	MEAN_INTENSITY_CH1	84299.9	-0.0482194	36
819	MEAN_INTENSITY_CH1	84599.9	-0.0448252	36
819	MEAN_INTENSITY_CH1	84899.9	-0.0436683	36
819	MEAN_INTENSITY_CH1	85199.9	-0.0425935	36
819	MEAN_INTENSITY_CH1	85499.9	-0.0398459	36
819	MEAN_INTENSITY_CH1	85799.9	-0.035236	36
819	MEAN_INTENSITY_CH1	86099.9	-0.0310549	37
819	MEAN_INTENSITY_CH1	86399.9	-0.0324898	37
819	MEAN_INTENSITY_CH1	86699.9	-0.0314375	37
819	MEAN_INTENSITY_CH1	86999.9	-0.0325851	37
819	MEAN_INTENSITY_CH1	87299.9	-0.0376275	37
819	MEAN_INTENSITY_CH1	87599.9	-0.041376	37
819	MEAN_INTENSITY_CH1	87899.9	-0.042444	37
819	MEAN_INTENSITY_CH1	88199.9	-0.0477431	37
819	MEAN_INTENSITY_CH1	88499.9	-0.0535458	37
819	MEAN_INTENSITY_CH1	88799.9	-0.0529106	37
819	MEAN_INTENSITY_CH1	89099.9	-0.0510917	37
819	MEAN_INTENSITY_CH1	89399.9	-0.0498604	37
819	MEAN_INTENSITY_CH1	89699.9	-0.0488954	37
819	MEAN_INTENSITY_CH1	89999.9	-0.0519916	37
819	MEAN_INTENSITY_CH1	90299.9	-0.0571455	37
819	MEAN_INTENSITY_CH1	90599.9	-0.0630721	37
819	MEAN_INTENSITY_CH1	90899.9	-0.06364	37
819	MEAN_INTENSITY_CH1	91199.9	-0.0633553	37
819	MEAN_INTENSITY_CH1	91499.9	-0.065382	37
819	MEAN_INTENSITY_CH1	92699.9	-0.0659554	39
819	MEAN_INTENSITY_CH1	92999.9	-0.061567	39
819	MEAN_INTENSITY_CH1	93299.9	-0.0546158	39
819	MEAN_INTENSITY_CH1	93599.9	-0.0482771	39
819	MEAN_INTENSITY_CH1	93899.9	-0.0447712	39
819	MEAN_INTENSITY_CH1	94199.9	-0.0381131	40
819	MEAN_INTENSITY_CH1	94499.9	-0.0311469	40
819	MEAN_INTENSITY_CH1	94799.9	-0.0300479	40
819	MEAN_INTENSITY_CH1	95099.9	-0.0283606	40
819	MEAN_INTENSITY_CH1	95399.9	-0.0239701	40
819	MEAN_INTENSITY_CH1	95699.9	-0.0193267	40
819	MEAN_INTENSITY_CH1	95999.9	-0.0137389	40
819	MEAN_INTENSITY_CH1	96299.9	-0.00757433	40
819	MEAN_INTENSITY_CH1	96599.9	-0.00144545	40
820	MEAN_INTENSITY_CH1	0	1	0
820	MEAN_INTENSITY_CH1	300	0.831378	0
820	MEAN_INTENSITY_CH1	599.999	0.689061	0
820	MEAN_INTENSITY_CH1	899.999	0.577289	0
820	MEAN_INTENSITY_CH1	1200	0.467657	0
820	MEAN_INTENSITY_CH1	1500	0.395	0
820	MEAN_INTENSITY_CH1	1800	0.345485	0
820	MEAN_INTENSITY_CH1	2700	0.223213	2
820	MEAN_INTENSITY_CH1	3000	0.142039	2
820	MEAN_INTENSITY_CH1	3300	0.0784857	2
820	MEAN_INTENSITY_CH1	3600	0.0203977	2
820	MEAN_INTENSITY_CH1	3899.99	-0.0303678	2
820	MEAN_INTENSITY_CH1	4199.99	-0.0580686	2
820	MEAN_INTENSITY_CH1	4499.99	-0.0911957	2
820	MEAN_INTENSITY_CH1	4799.99	-0.0865911	3
820	MEAN_INTENSITY_CH1	5099.99	-0.10786	3
820	MEAN_INTENSITY_CH1	5399.99	-0.113081	3
820	MEAN_INTENSITY_CH1	5699.99	-0.119494	3
820	MEAN_INTENSITY_CH1	5999.99	-0.115074	3
820	MEAN_INTENSITY_CH1	6299.99	-0.0893804	3
820	MEAN_INTENSITY_CH1	6599.99	-0.0674877	3
820	MEAN_INTENSITY_CH1	6899.99	-0.0482116	3
820	MEAN_INTENSITY_CH1	7199.99	-0.0413827	3
820	MEAN_INTENSITY_CH1	7499.99	-0.0352683	3
820	MEAN_INTENSITY_CH1	7799.99	-0.0210964	4
820	MEAN_INTENSITY_CH1	8099.99	-0.00628284	4
820	MEAN_INTENSITY_CH1	8399.99	0.0242089	4
820	MEAN_INTENSITY_CH1	8699.99	0.018091	4
820	MEAN_INTENSITY_CH1	8999.99	0.0315073	4
820	MEAN_INTENSITY_CH1	9299.99	0.036027	5
820	MEAN_INTENSITY_CH1	9599.99	0.0387934	5
820	MEAN_INTENSITY_CH1	9899.99	0.0417391	5
820	MEAN_INTENSITY_CH1	10200	0.0531256	5
820	MEAN_INTENSITY_CH1	10500	0.0671124	5
820	MEAN_INTENSITY_CH1	10800	0.092262	5
820	MEAN_INTENSITY_CH1	11100	0.0979713	5
820	MEAN_INTENSITY_CH1	11400	0.090471	5
820	MEAN_INTENSITY_CH1	11700	0.0662281	5
820	MEAN_INTENSITY_CH1	12000	0.0479712	5
820	MEAN_INTENSITY_CH1	12300	0.0582585	5
820	MEAN_INTENSITY_CH1	12600	0.0685206	5
820	MEAN_INTENSITY_CH1	12900	0.0528633	5
820	MEAN_INTENSITY_CH1	13200	0.0398405	5
820	MEAN_INTENSITY_CH1	13500	0.0301123	5
820	MEAN_INTENSITY_CH1	13800	0.0228262	5
820	MEAN_INTENSITY_CH1	14100	0.0090504	5
820	MEAN_INTENSITY_CH1	14400	-0.00434686	5
820	MEAN_INTENSITY_CH1	14700	0.0135891	6
820	MEAN_INTENSITY_CH1	15000	0.00696123	6
820	MEAN_INTENSITY_CH1	15300	-0.0068918	6
820	MEAN_INTENSITY_CH1	15600	0.00418434	6
820	MEAN_INTENSITY_CH1	15900	-0.00893265	6
820	MEAN_INTENSITY_CH1	16200	-0.0274915	6
820	MEAN_INTENSITY_CH1	16500	-0.0442871	6
820	MEAN_INTENSITY_CH1	16800	-0.0595982	6
820	MEAN_INTENSITY_CH1	17100	-0.0669179	6
820	MEAN_INTENSITY_CH1	17400	-0.0613269	6
820	MEAN_INTENSITY_CH1	17700	-0.0638565	6
820	MEAN_INTENSITY_CH1	18000	-0.0675564	6
820	MEAN_INTENSITY_CH1	18300	-0.0594171	6
820	MEAN_INTENSITY_CH1	18600	-0.0617826	6
820	MEAN_INTENSITY_CH1	18900	-0.0636099	6
820	MEAN_INTENSITY_CH1	19200	-0.0509605	7
820	MEAN_INTENSITY_CH1	19500	-0.0459474	7
820	MEAN_INTENSITY_CH1	19800	-0.0656744	7
820	MEAN_INTENSITY_CH1	20100	-0.0875006	7
820	MEAN_INTENSITY_CH1	20400	-0.0933093	7
820	MEAN_INTENSITY_CH1	20700	-0.0862642	8
820	MEAN_INTENSITY_CH1	21000	-0.0924384	8
820	MEAN_INTENSITY_CH1	21300	-0.0975937	8
820	MEAN_INTENSITY_CH1	21600	-0.0843237	8
820	MEAN_INTENSITY_CH1	21900	-0.0786719	8
820	MEAN_INTENSITY_CH1	22200	-0.0929671	8
820	MEAN_INTENSITY_CH1	22500	-0.119361	8
820	MEAN_INTENSITY_CH1	22800	-0.137892	9
820	MEAN_INTENSITY_CH1	23100	-0.141166	9
820	MEAN_INTENSITY_CH1	23400	-0.135125	9
820	MEAN_INTENSITY_CH1	23700	-0.120315	9
820	MEAN_INTENSITY_CH1	24000	-0.0934564	9
820	MEAN_INTENSITY_CH1	24300	-0.0813681	9
820	MEAN_INTENSITY_CH1	24600	-0.0479551	9
820	MEAN_INTENSITY_CH1	24900	-0.0169153	9
820	MEAN_INTENSITY_CH1	25200	-0.00501944	9
820	MEAN_INTENSITY_CH1	25500	0.024911	9
820	MEAN_INTENSITY_CH1	25800	0.0554896	9
820	MEAN_INTENSITY_CH1	26100	0.0765532	9
820	MEAN_INTENSITY_CH1	26400	0.0884027	9
820	MEAN_INTENSITY_CH1	26700	0.0973915	9
820	MEAN_INTENSITY_CH1	27000	0.0795891	9
820	MEAN_INTENSITY_CH1	28500	0.0358098	12
820	MEAN_INTENSITY_CH1	28800	0.0438913	12
820	MEAN_INTENSITY_CH1	29100	0.0390362	12
820	MEAN_INTENSITY_CH1	29400	0.0257855	12
820	MEAN_INTENSITY_CH1	29700	-0.00178957	12
820	MEAN_INTENSITY_CH1	30000	-0.0295413	12
820	MEAN_INTENSITY_CH1	30300	-0.0243873	13
820	MEAN_INTENSITY_CH1	30600	-0.0319784	13
820	MEAN_INTENSITY_CH1	30900	-0.0361644	13
820	MEAN_INTENSITY_CH1	31200	-0.0299673	13
820	MEAN_INTENSITY_CH1	31500	-0.0148463	13
820	MEAN_INTENSITY_CH1	31800	0.00308393	13
820	MEAN_INTENSITY_CH1	32100	0.0200504	13
820	MEAN_INTENSITY_CH1	32400	0.0518192	13
820	MEAN_INTENSITY_CH1	32700	0.0408754	13
820	MEAN_INTENSITY_CH1	33000	0.0676943	13
820	MEAN_INTENSITY_CH1	33300	0.0824319	13
820	MEAN_INTENSITY_CH1	33600	0.0746168	13
820	MEAN_INTENSITY_CH1	33900	0.0887932	13
820	MEAN_INTENSITY_CH1	34200	0.102318	13
820	MEAN_INTENSITY_CH1	34500	0.08653	13
820	MEAN_INTENSITY_CH1	34800	0.0686306	13
820	MEAN_INTENSITY_CH1	36000	0.021184	15
820	MEAN_INTENSITY_CH1	36300	-0.00772936	15
820	MEAN_INTENSITY_CH1	36600	-0.0196949	15
820	MEAN_INTENSITY_CH1	36900	-0.0501739	15
820	MEAN_INTENSITY_CH1	37200	-0.0660387	15
820	MEAN_INTENSITY_CH1	38999.9	0.0213561	18
820	MEAN_INTENSITY_CH1	39299.9	0.0115278	18
820	MEAN_INTENSITY_CH1	39599.9	-0.00294363	18
820	MEAN_INTENSITY_CH1	39899.9	0.00810704	18
820	MEAN_INTENSITY_CH1	40199.9	0.0231135	19
820	MEAN_INTENSITY_CH1	40499.9	0.0576692	19
820	MEAN_INTENSITY_CH1	40799.9	0.0853795	19
820	MEAN_INTENSITY_CH1	41099.9	0.0844036	19
820	MEAN_INTENSITY_CH1	41399.9	0.0827921	19
820	MEAN_INTENSITY_CH1	41699.9	0.070262	20
820	MEAN_INTENSITY_CH1	41999.9	0.0643208	20
820	MEAN_INTENSITY_CH1	42299.9	0.0406317	20
820	MEAN_INTENSITY_CH1	42599.9	0.0228293	20
820	MEAN_INTENSITY_CH1	42899.9	0.00570699	20
820	MEAN_INTENSITY_CH1	43199.9	-0.00256411	21
820	MEAN_INTENSITY_CH1	43499.9	-0.00892267	21
820	MEAN_INTENSITY_CH1	43799.9	-0.0188855	21
820	MEAN_INTENSITY_CH1	44099.9	-0.0271581	21
820	MEAN_INTENSITY_CH1	44399.9	-0.0420485	21
820	MEAN_INTENSITY_CH1	44699.9	-0.0290261	22
820	MEAN_INTENSITY_CH1	44999.9	-0.0194697	22
820	MEAN_INTENSITY_CH1	45299.9	-0.0348516	22
820	MEAN_INTENSITY_CH1	45599.9	-0.0464813	22
820	MEAN_INTENSITY_CH1	45899.9	-0.0666049	22
820	MEAN_INTENSITY_CH1	46199.9	-0.0787104	22
820	MEAN_INTENSITY_CH1	46499.9	-0.0841024	23
820	MEAN_INTENSITY_CH1	46799.9	-0.0926563	23
820	MEAN_INTENSITY_CH1	47099.9	-0.0943243	23
820	MEAN_INTENSITY_CH1	47399.9	-0.0901143	23
820	MEAN_INTENSITY_CH1	47699.9	-0.08548	23
820	MEAN_INTENSITY_CH1	47999.9	-0.0905063	23
820	MEAN_INTENSITY_CH1	48299.9	-0.0960486	24
820	MEAN_INTENSITY_CH1	48599.9	-0.10241	24
820	MEAN_INTENSITY_CH1	48899.9	-0.101015	24
820	MEAN_INTENSITY_CH1	49199.9	-0.112241	24
820	MEAN_INTENSITY_CH1	49499.9	-0.110027	24
820	MEAN_INTENSITY_CH1	49799.9	-0.0932584	24
820	MEAN_INTENSITY_CH1	50099.9	-0.0918538	24
820	MEAN_INTENSITY_CH1	50399.9	-0.0942911	24
820	MEAN_INTENSITY_CH1	51299.9	-0.0490456	26
820	MEAN_INTENSITY_CH1	51599.9	-0.0330239	26
820	MEAN_INTENSITY_CH1	51899.9	-0.0271735	26
820	MEAN_INTENSITY_CH1	52199.9	-0.0277041	26
820	MEAN_INTENSITY_CH1	52499.9	-0.0227532	26
820	MEAN_INTENSITY_CH1	52799.9	-0.0253282	26
820	MEAN_INTENSITY_CH1	53699.9	-0.00365469	28
820	MEAN_INTENSITY_CH1	53999.9	-0.00200888	28
820	MEAN_INTENSITY_CH1	54299.9	-0.00935046	28
820	MEAN_INTENSITY_CH1	54599.9	-0.0061594	28
820	MEAN_INTENSITY_CH1	54899.9	-0.00172302	28
820	MEAN_INTENSITY_CH1	55199.9	-0.0140558	28
820	MEAN_INTENSITY_CH1	55499.9	-0.0181351	28
820	MEAN_INTENSITY_CH1	55799.9	-0.0196057	28
820	MEAN_INTENSITY_CH1	56099.9	-0.0111257	28
820	MEAN_INTENSITY_CH1	56399.9	-0.00586472	29
820	MEAN_INTENSITY_CH1	56699.9	-0.00695866	29
820	MEAN_INTENSITY_CH1	56999.9	-0.0136734	29
820	MEAN_INTENSITY_CH1	57299.9	-0.0122892	29
820	MEAN_INTENSITY_CH1	57599.9	-0.0297431	29
820	MEAN_INTENSITY_CH1	57899.9	-0.0447143	29
820	MEAN_INTENSITY_CH1	58199.9	-0.0601008	29
820	MEAN_INTENSITY_CH1	58499.9	-0.0736689	29
820	MEAN_INTENSITY_CH1	58799.9	-0.0723197	29
820	MEAN_INTENSITY_CH1	59099.9	-0.0673908	30
820	MEAN_INTENSITY_CH1	59399.9	-0.0684253	30
820	MEAN_INTENSITY_CH1	59699.9	-0.0547484	30
820	MEAN_INTENSITY_CH1	59999.9	-0.0460588	30
820	MEAN_INTENSITY_CH1	60299.9	-0.0390026	30
820	MEAN_INTENSITY_CH1	60599.9	-0.0595231	30
820	MEAN_INTENSITY_CH1	60899.9	-0.0907606	31
820	MEAN_INTENSITY_CH1	61199.9	-0.112224	31
820	MEAN_INTENSITY_CH1	61499.9	-0.131778	31
820	MEAN_INTENSITY_CH1	61799.9	-0.147493	31
820	MEAN_INTENSITY_CH1	62099.9	-0.143632	31
820	MEAN_INTENSITY_CH1	62399.9	-0.134726	31
820	MEAN_INTENSITY_CH1	62699.9	-0.128385	31
820	MEAN_INTENSITY_CH1	62999.9	-0.132755	31
820	MEAN_INTENSITY_CH1	63299.9	-0.123414	31
820	MEAN_INTENSITY_CH1	63599.9	-0.106998	32
820	MEAN_INTENSITY_CH1	63899.9	-0.0838507	32
820	MEAN_INTENSITY_CH1	64199.9	-0.0631523	32
820	MEAN_INTENSITY_CH1	64499.9	-0.0318039	32
820	MEAN_INTENSITY_CH1	64799.9	-0.0013691	32
820	MEAN_INTENSITY_CH1	65099.9	0.0169412	32
820	MEAN_INTENSITY_CH1	65399.9	0.0386921	32
820	MEAN_INTENSITY_CH1	65699.9	0.0575899	32
820	MEAN_INTENSITY_CH1	65999.9	0.0601639	33
820	MEAN_INTENSITY_CH1	66299.9	0.0786827	33
820	MEAN_INTENSITY_CH1	66599.9	0.113625	33
820	MEAN_INTENSITY_CH1	66899.9	0.16205	33
820	MEAN_INTENSITY_CH1	67199.9	0.219258	34
820	MEAN_INTENSITY_CH1	67499.9	0.263471	34
820	MEAN_INTENSITY_CH1	67799.9	0.25984	34
820	MEAN_INTENSITY_CH1	68099.9	0.260787	34
820	MEAN_INTENSITY_CH1	68399.9	0.23578	34
820	MEAN_INTENSITY_CH1	68699.9	0.213035	34
820	MEAN_INTENSITY_CH1	68999.9	0.194135	34
820	MEAN_INTENSITY_CH1	69299.9	0.168143	34
820	MEAN_INTENSITY_CH1	69599.9	0.16399	34
820	MEAN_INTENSITY_CH1	69899.9	0.150936	34
820	MEAN_INTENSITY_CH1	71399.9	0.0363137	37
820	MEAN_INTENSITY_CH1	71699.9	0.00443821	37
820	MEAN_INTENSITY_CH1	71999.9	-0.0242219	37
820	MEAN_INTENSITY_CH1	72299.9	-0.0312442	37
820	MEAN_INTENSITY_CH1	73199.9	-0.051371	39
820	MEAN_INTENSITY_CH1	73499.9	-0.0546719	39
820	MEAN_INTENSITY_CH1	73799.9	-0.0594801	39
820	MEAN_INTENSITY_CH1	74099.9	-0.0624241	39
820	MEAN_INTENSITY_CH1	74399.9	-0.0633901	39
820	MEAN_INTENSITY_CH1	74699.9	-0.0615714	39
820	MEAN_INTENSITY_CH1	76499.9	-0.0255918	42
820	MEAN_INTENSITY_CH1	76799.9	-0.0262767	42
820	MEAN_INTENSITY_CH1	77099.9	-0.026583	42
820	MEAN_INTENSITY_CH1	77399.9	-0.0223119	42
820	MEAN_INTENSITY_CH1	77699.9	-0.0176704	43
820	MEAN_INTENSITY_CH1	77999.9	-0.0133689	43
820	MEAN_INTENSITY_CH1	78299.9	-0.00822321	43
820	MEAN_INTENSITY_CH1	78599.9	-0.00464003	43
820	MEAN_INTENSITY_CH1	78899.9	-0.00705333	43
820	MEAN_INTENSITY_CH1	79199.9	-0.0137077	44
820	MEAN_INTENSITY_CH1	79499.9	-0.0102478	44
820	MEAN_INTENSITY_CH1	79799.9	-0.00903908	44
820	MEAN_INTENSITY_CH1	80099.9	-0.0102846	44
820	MEAN_INTENSITY_CH1	80399.9	-0.0111535	44
820	MEAN_INTENSITY_CH1	80699.9	-0.0131764	44
820	MEAN_INTENSITY_CH1	80999.9	-0.0179941	44
820	MEAN_INTENSITY_CH1	81299.9	-0.020117	44
820	MEAN_INTENSITY_CH1	81599.9	-0.0238834	44
820	MEAN_INTENSITY_CH1	81899.9	-0.0247585	44
820	MEAN_INTENSITY_CH1	82199.9	-0.0266092	44
820	MEAN_INTENSITY_CH1	82499.9	-0.0304495	44
820	MEAN_INTENSITY_CH1	82799.9	-0.0344409	44
820	MEAN_INTENSITY_CH1	83099.9	-0.0392374	44
820	MEAN_INTENSITY_CH1	83399.9	-0.0418121	44
820	MEAN_INTENSITY_CH1	84299.9	-0.0441624	46
820	MEAN_INTENSITY_CH1	84599.9	-0.0406	46
820	MEAN_INTENSITY_CH1	84899.9	-0.0371992	46
820	MEAN_INTENSITY_CH1	85199.9	-0.032391	46
820	MEAN_INTENSITY_CH1	85499.9	-0.0313565	46
820	MEAN_INTENSITY_CH1	87899.9	-0.0390483	50
820	MEAN_INTENSITY_CH1	88199.9	-0.0449612	50
820	MEAN_INTENSITY_CH1	88499.9	-0.0459303	50
820	MEAN_INTENSITY_CH1	88799.9	-0.0448791	50
820	MEAN_INTENSITY_CH1	89099.9	-0.0438373	50
820	MEAN_INTENSITY_CH1	89399.9	-0.0462074	50
820	MEAN_INTENSITY_CH1	89699.9	-0.0502871	50
820	MEAN_INTENSITY_CH1	89999.9	-0.0560403	50
820	MEAN_INTENSITY_CH1	90299.9	-0.0614854	50
820	MEAN_INTENSITY_CH1	90599.9	-0.0648163	50
820	MEAN_INTENSITY_CH1	90899.9	-0.0682908	50
820	MEAN_INTENSITY_CH1	91199.9	-0.070524	51
820	MEAN_INTENSITY_CH1	91499.9	-0.0722811	51
820	MEAN_INTENSITY_CH1	91799.9	-0.0739557	51
820	MEAN_INTENSITY_CH1	92099.9	-0.0726542	51
820	MEAN_INTENSITY_CH1	92999.9	-0.0646995	53
820	MEAN_INTENSITY_CH1	93299.9	-0.0584734	53
820	MEAN_INTENSITY_CH1	93599.9	-0.0518872	53
820	MEAN_INTENSITY_CH1	93899.9	-0.0485357	53
820	MEAN_INTENSITY_CH1	94199.9	-0.042633	54
820	MEAN_INTENSITY_CH1	94499.9	-0.03585	54
820	MEAN_INTENSITY_CH1	94799.9	-0.033311	54
820	MEAN_INTENSITY_CH1	95099.9	-0.0289189	54
820	MEAN_INTENSITY_CH1	95399.9	-0.0228575	54
820	MEAN_INTENSITY_CH1	95699.9	-0.0162896	54
820	MEAN_INTENSITY_CH1	95999.9	-0.00988332	54
820	MEAN_INTENSITY_CH1	96299.9	-0.00371528	54
820	MEAN_INTENSITY_CH1	96599.9	-0.00209522	54
821	MEAN_INTENSITY_CH1	0	1	0
821	MEAN_INTENSITY_CH1	300	0.789174	0
821	MEAN_INTENSITY_CH1	599.999	0.623057	0
821	MEAN_INTENSITY_CH1	899.999	0.50056	0
821	MEAN_INTENSITY_CH1	1200	0.422337	0
821	MEAN_INTENSITY_CH1	1500	0.36789	0
821	MEAN_INTENSITY_CH1	1800	0.327721	0
821	MEAN_INTENSITY_CH1	2700	0.242951	2
821	MEAN_INTENSITY_CH1	3000	0.207063	2
821	MEAN_INTENSITY_CH1	3300	0.138578	2
821	MEAN_INTENSITY_CH1	3600	0.0803134	2
821	MEAN_INTENSITY_CH1	3899.99	0.0399538	2
821	MEAN_INTENSITY_CH1	4199.99	0.0291289	2
821	MEAN_INTENSITY_CH1	4499.99	0.0115507	2
821	MEAN_INTENSITY_CH1	4799.99	0.0154503	3
821	MEAN_INTENSITY_CH1	5099.99	0.00014654	3
821	MEAN_INTENSITY_CH1	5399.99	-0.0281702	3
821	MEAN_INTENSITY_CH1	5699.99	-0.0623661	3
821	MEAN_INTENSITY_CH1	5999.99	-0.0320907	3
821	MEAN_INTENSITY_CH1	6299.99	0.0140409	3
821	MEAN_INTENSITY_CH1	6599.99	0.0246009	3
821	MEAN_INTENSITY_CH1	6899.99	0.04847	3
821	MEAN_INTENSITY_CH1	7199.99	0.0611755	3
821	MEAN_INTENSITY_CH1	7499.99	0.0958102	3
821	MEAN_INTENSITY_CH1	7799.99	0.0970996	4
821	MEAN_INTENSITY_CH1	8099.99	0.0767494	4
821	MEAN_INTENSITY_CH1	8399.99	0.0506121	4
821	MEAN_INTENSITY_CH1	8699.99	0.0330167	4
821	MEAN_INTENSITY_CH1	8999.99	0.0524624	4
821	MEAN_INTENSITY_CH1	9299.99	0.0545655	5
821	MEAN_INTENSITY_CH1	9599.99	0.0405588	5
821	MEAN_INTENSITY_CH1	9899.99	0.0297701	5
821	MEAN_INTENSITY_CH1	10200	0.0400108	5
821	MEAN_INTENSITY_CH1	10500	0.0769284	5
821	MEAN_INTENSITY_CH1	10800	0.0938485	5
821	MEAN_INTENSITY_CH1	11100	0.105425	5
821	MEAN_INTENSITY_CH1	11400	0.123701	5
821	MEAN_INTENSITY_CH1	11700	0.135569	5
821	MEAN_INTENSITY_CH1	12000	0.155964	5
821	MEAN_INTENSITY_CH1	12300	0.17384	5
821	MEAN_INTENSITY_CH1	12600	0.17302	5
821	MEAN_INTENSITY_CH1	12900	0.144352	5
821	MEAN_INTENSITY_CH1	13200	0.0930738	5
821	MEAN_INTENSITY_CH1	13500	0.0841831	5
821	MEAN_INTENSITY_CH1	13800	0.0777635	5
821	MEAN_INTENSITY_CH1	14100	0.0812115	5
821	MEAN_INTENSITY_CH1	14400	0.0606512	5
821	MEAN_INTENSITY_CH1	14700	0.0431521	6
821	MEAN_INTENSITY_CH1	15000	0.0196122	6
821	MEAN_INTENSITY_CH1	15300	-0.00380569	6
821	MEAN_INTENSITY_CH1	15600	-0.0288667	6
821	MEAN_INTENSITY_CH1	15900	-0.0488447	6
821	MEAN_INTENSITY_CH1	16200	-0.0573903	6
821	MEAN_INTENSITY_CH1	16500	-0.0370103	6
821	MEAN_INTENSITY_CH1	16800	-0.0287175	6
821	MEAN_INTENSITY_CH1	17100	-0.0259511	6
821	MEAN_INTENSITY_CH1	17400	-0.0551638	6
821	MEAN_INTENSITY_CH1	17700	-0.0761468	7
821	MEAN_INTENSITY_CH1	18000	-0.07203	7
821	MEAN_INTENSITY_CH1	18300	-0.0442396	7
821	MEAN_INTENSITY_CH1	18600	-0.0209119	7
821	MEAN_INTENSITY_CH1	18900	0.00845569	7
821	MEAN_INTENSITY_CH1	19200	0.0234515	8
821	MEAN_INTENSITY_CH1	19500	0.00226595	8
821	MEAN_INTENSITY_CH1	19800	-0.0306955	8
821	MEAN_INTENSITY_CH1	20100	-0.0555881	8
821	MEAN_INTENSITY_CH1	20400	-0.0594194	8
821	MEAN_INTENSITY_CH1	20700	-0.0897478	9
821	MEAN_INTENSITY_CH1	21000	-0.0722048	9
821	MEAN_INTENSITY_CH1	21300	-0.0536769	9
821	MEAN_INTENSITY_CH1	21600	-0.042286	9
821	MEAN_INTENSITY_CH1	21900	-0.0412112	9
821	MEAN_INTENSITY_CH1	22200	-0.0727259	9
821	MEAN_INTENSITY_CH1	22500	-0.12798	9
821	MEAN_INTENSITY_CH1	22800	-0.142695	10
821	MEAN_INTENSITY_CH1	23100	-0.113969	10
821	MEAN_INTENSITY_CH1	23400	-0.105422	10
821	MEAN_INTENSITY_CH1	23700	-0.100915	10
821	MEAN_INTENSITY_CH1	24000	-0.076506	10
821	MEAN_INTENSITY_CH1	24300	-0.0502187	10
821	MEAN_INTENSITY_CH1	24600	-0.0139968	10
821	MEAN_INTENSITY_CH1	24900	0.0102714	10
821	MEAN_INTENSITY_CH1	25200	0.0155512	10
821	MEAN_INTENSITY_CH1	25500	0.026202	10
821	MEAN_INTENSITY_CH1	25800	0.0423694	10
821	MEAN_INTENSITY_CH1	26100	0.0467716	10
821	MEAN_INTENSITY_CH1	28500	0.0139431	14
821	MEAN_INTENSITY_CH1	28800	-0.00388016	14
821	MEAN_INTENSITY_CH1	29100	-0.012564	14
821	MEAN_INTENSITY_CH1	29400	-0.0166233	14
821	MEAN_INTENSITY_CH1	29700	-0.0235664	14
821	MEAN_INTENSITY_CH1	30000	-0.0173853	14
821	MEAN_INTENSITY_CH1	30300	-0.034811	15
821	MEAN_INTENSITY_CH1	30600	-0.0467133	15
821	MEAN_INTENSITY_CH1	30900	-0.0275046	15
821	MEAN_INTENSITY_CH1	31200	-0.0114749	15
821	MEAN_INTENSITY_CH1	31500	-0.00162341	15
821	MEAN_INTENSITY_CH1	31800	0.0158031	15
821	MEAN_INTENSITY_CH1	32100	0.0144695	15
821	MEAN_INTENSITY_CH1	32400	0.048562	15
821	MEAN_INTENSITY_CH1	32700	0.0651052	15
821	MEAN_INTENSITY_CH1	33000	0.0713708	15
821	MEAN_INTENSITY_CH1	33300	0.063943	15
821	MEAN_INTENSITY_CH1	33600	0.0648778	15
821	MEAN_INTENSITY_CH1	33900	0.0673685	15
821	MEAN_INTENSITY_CH1	34200	0.0529351	15
821	MEAN_INTENSITY_CH1	34500	0.029527	15
821	MEAN_INTENSITY_CH1	34800	0.00135112	15
821	MEAN_INTENSITY_CH1	36000	-0.0256655	17
821	MEAN_INTENSITY_CH1	36300	-0.0549964	17
821	MEAN_INTENSITY_CH1	36600	-0.0703615	17
821	MEAN_INTENSITY_CH1	36900	-0.0954209	17
821	MEAN_INTENSITY_CH1	37200	-0.109527	17
821	MEAN_INTENSITY_CH1	38999.9	-0.00851176	20
821	MEAN_INTENSITY_CH1	39299.9	-0.0145356	20
821	MEAN_INTENSITY_CH1	39599.9	-0.0297776	20
821	MEAN_INTENSITY_CH1	39899.9	-0.0162354	20
821	MEAN_INTENSITY_CH1	41699.9	0.0537677	23
821	MEAN_INTENSITY_CH1	41999.9	0.052402	23
821	MEAN_INTENSITY_CH1	42299.9	0.0247065	23
821	MEAN_INTENSITY_CH1	42599.9	0.00276417	23
821	MEAN_INTENSITY_CH1	42899.9	-0.0140686	23
821	MEAN_INTENSITY_CH1	43199.9	-0.0175828	24
821	MEAN_INTENSITY_CH1	43499.9	-0.0223827	24
821	MEAN_INTENSITY_CH1	43799.9	-0.0364442	24
821	MEAN_INTENSITY_CH1	44099.9	-0.0487557	24
821	MEAN_INTENSITY_CH1	44399.9	-0.0634969	24
821	MEAN_INTENSITY_CH1	44699.9	-0.0516419	25
821	MEAN_INTENSITY_CH1	44999.9	-0.0492105	25
821	MEAN_INTENSITY_CH1	45299.9	-0.0655951	25
821	MEAN_INTENSITY_CH1	45599.9	-0.0811754	25
821	MEAN_INTENSITY_CH1	45899.9	-0.0953317	25
821	MEAN_INTENSITY_CH1	46199.9	-0.105032	25
821	MEAN_INTENSITY_CH1	46499.9	-0.110988	26
821	MEAN_INTENSITY_CH1	46799.9	-0.122236	26
821	MEAN_INTENSITY_CH1	47099.9	-0.12449	26
821	MEAN_INTENSITY_CH1	47399.9	-0.11643	26
821	MEAN_INTENSITY_CH1	48299.9	-0.122826	28
821	MEAN_INTENSITY_CH1	48599.9	-0.128745	28
821	MEAN_INTENSITY_CH1	48899.9	-0.128397	28
821	MEAN_INTENSITY_CH1	49199.9	-0.141881	28
821	MEAN_INTENSITY_CH1	49499.9	-0.142053	28
821	MEAN_INTENSITY_CH1	49799.9	-0.131296	28
821	MEAN_INTENSITY_CH1	50099.9	-0.124338	28
821	MEAN_INTENSITY_CH1	50399.9	-0.117599	28
821	MEAN_INTENSITY_CH1	51299.9	-0.0666206	30
821	MEAN_INTENSITY_CH1	51599.9	-0.0419231	30
821	MEAN_INTENSITY_CH1	51899.9	-0.0286239	30
821	MEAN_INTENSITY_CH1	52199.9	-0.00325356	30
821	MEAN_INTENSITY_CH1	52499.9	0.0122474	30
821	MEAN_INTENSITY_CH1	52799.9	0.0271667	30
821	MEAN_INTENSITY_CH1	53699.9	-0.0032178	32
821	MEAN_INTENSITY_CH1	53999.9	-0.0106067	32
821	MEAN_INTENSITY_CH1	54299.9	-0.00840924	32
821	MEAN_INTENSITY_CH1	54599.9	0.00730506	32
821	MEAN_INTENSITY_CH1	54899.9	0.0249797	32
821	MEAN_INTENSITY_CH1	55199.9	0.0302533	32
821	MEAN_INTENSITY_CH1	55499.9	0.036168	32
821	MEAN_INTENSITY_CH1	55799.9	0.0208151	32
821	MEAN_INTENSITY_CH1	56099.9	0.00185789	32
821	MEAN_INTENSITY_CH1	57299.9	-0.00565678	34
821	MEAN_INTENSITY_CH1	57599.9	0.0195094	34
821	MEAN_INTENSITY_CH1	57899.9	0.00360242	34
821	MEAN_INTENSITY_CH1	58199.9	-0.0183398	34
821	MEAN_INTENSITY_CH1	58499.9	-0.0437797	34
821	MEAN_INTENSITY_CH1	58799.9	-0.0487707	34
821	MEAN_INTENSITY_CH1	59099.9	-0.0366275	35
821	MEAN_INTENSITY_CH1	59399.9	-0.0326175	35
821	MEAN_INTENSITY_CH1	59699.9	-0.00855035	35
821	MEAN_INTENSITY_CH1	59999.9	0.0169348	35
821	MEAN_INTENSITY_CH1	60299.9	0.0200564	35
821	MEAN_INTENSITY_CH1	60599.9	0.00129057	35
821	MEAN_INTENSITY_CH1	60899.9	-0.031297	36
821	MEAN_INTENSITY_CH1	61199.9	-0.0697207	36
821	MEAN_INTENSITY_CH1	61499.9	-0.0969415	36
821	MEAN_INTENSITY_CH1	61799.9	-0.103635	36
821	MEAN_INTENSITY_CH1	62099.9	-0.118959	36
821	MEAN_INTENSITY_CH1	62399.9	-0.103496	36
821	MEAN_INTENSITY_CH1	62699.9	-0.0801994	36
821	MEAN_INTENSITY_CH1	62999.9	-0.059401	36
821	MEAN_INTENSITY_CH1	63299.9	-0.0536932	36
821	MEAN_INTENSITY_CH1	63599.9	-0.0378386	37
821	MEAN_INTENSITY_CH1	63899.9	-0.0130609	37
821	MEAN_INTENSITY_CH1	64199.9	-0.00289692	37
821	MEAN_INTENSITY_CH1	64499.9	-0.00164037	37
821	MEAN_INTENSITY_CH1	64799.9	0.00860152	37
821	MEAN_INTENSITY_CH1	65099.9	0.0453158	37
821	MEAN_INTENSITY_CH1	65399.9	0.0427193	37
821	MEAN_INTENSITY_CH1	65699.9	0.0367439	37
821	MEAN_INTENSITY_CH1	65999.9	0.0466593	38
821	MEAN_INTENSITY_CH1	66299.9	0.0674812	38
821	MEAN_INTENSITY_CH1	66599.9	0.114797	38
821	MEAN_INTENSITY_CH1	66899.9	0.16555	38
821	MEAN_INTENSITY_CH1	67199.9	0.170638	39
821	MEAN_INTENSITY_CH1	67499.9	0.170705	39
821	MEAN_INTENSITY_CH1	67799.9	0.159645	39
821	MEAN_INTENSITY_CH1	68099.9	0.166214	39
821	MEAN_INTENSITY_CH1	68399.9	0.151947	39
821	MEAN_INTENSITY_CH1	68699.9	0.13055	39
821	MEAN_INTENSITY_CH1	68999.9	0.106223	39
821	MEAN_INTENSITY_CH1	69299.9	0.0856626	39
821	MEAN_INTENSITY_CH1	69599.9	0.0669089	39
821	MEAN_INTENSITY_CH1	69899.9	0.0685267	39
821	MEAN_INTENSITY_CH1	71399.9	-0.0108738	42
821	MEAN_INTENSITY_CH1	71699.9	-0.0146156	42
821	MEAN_INTENSITY_CH1	71999.9	-0.0221163	42
821	MEAN_INTENSITY_CH1	72299.9	-0.0314325	42
821	MEAN_INTENSITY_CH1	73199.9	-0.064387	44
821	MEAN_INTENSITY_CH1	73499.9	-0.0619581	44
821	MEAN_INTENSITY_CH1	73799.9	-0.0621617	44
821	MEAN_INTENSITY_CH1	74099.9	-0.0645265	44
821	MEAN_INTENSITY_CH1	74399.9	-0.0635736	44
821	MEAN_INTENSITY_CH1	74699.9	-0.0605736	44
821	MEAN_INTENSITY_CH1	76499.9	-0.0513046	47
821	MEAN_INTENSITY_CH1	76799.9	-0.0523902	47
821	MEAN_INTENSITY_CH1	77099.9	-0.0492778	47
821	MEAN_INTENSITY_CH1	77399.9	-0.0474825	47
821	MEAN_INTENSITY_CH1	77699.9	-0.0455627	48
821	MEAN_INTENSITY_CH1	77999.9	-0.0471947	48
821	MEAN_INTENSITY_CH1	78299.9	-0.0506271	48
821	MEAN_INTENSITY_CH1	78599.9	-0.0524421	48
821	MEAN_INTENSITY_CH1	78899.9	-0.045828	48
821	MEAN_INTENSITY_CH1	79199.9	-0.0449179	49
821	MEAN_INTENSITY_CH1	79499.9	-0.0434031	49
821	MEAN_INTENSITY_CH1	79799.9	-0.0459476	49
821	MEAN_INTENSITY_CH1	80099.9	-0.0479614	49
821	MEAN_INTENSITY_CH1	81299.9	-0.0456085	51
821	MEAN_INTENSITY_CH1	81599.9	-0.0486062	51
821	MEAN_INTENSITY_CH1	81899.9	-0.0522513	51
821	MEAN_INTENSITY_CH1	82199.9	-0.0514194	51
821	MEAN_INTENSITY_CH1	82499.9	-0.0586551	51
821	MEAN_INTENSITY_CH1	85499.9	-0.0472751	56
821	MEAN_INTENSITY_CH1	85799.9	-0.0455339	56
821	MEAN_INTENSITY_CH1	86099.9	-0.0407901	56
821	MEAN_INTENSITY_CH1	86399.9	-0.0361658	56
821	MEAN_INTENSITY_CH1	86699.9	-0.0398873	57
821	MEAN_INTENSITY_CH1	86999.9	-0.044037	57
821	MEAN_INTENSITY_CH1	87299.9	-0.0470975	57
821	MEAN_INTENSITY_CH1	87599.9	-0.050251	57
821	MEAN_INTENSITY_CH1	89999.9	-0.0571741	61
821	MEAN_INTENSITY_CH1	90299.9	-0.0595094	61
821	MEAN_INTENSITY_CH1	90599.9	-0.0612927	61
821	MEAN_INTENSITY_CH1	90899.9	-0.0662897	61
821	MEAN_INTENSITY_CH1	91199.9	-0.0676781	61
821	MEAN_INTENSITY_CH1	91499.9	-0.0655912	61
821	MEAN_INTENSITY_CH1	91799.9	-0.0638432	61
821	MEAN_INTENSITY_CH1	92099.9	-0.0603131	61
821	MEAN_INTENSITY_CH1	92399.9	-0.0553431	62
821	MEAN_INTENSITY_CH1	92699.9	-0.0494357	62
821	MEAN_INTENSITY_CH1	92999.9	-0.0447327	62
821	MEAN_INTENSITY_CH1	93299.9	-0.0399405	62
821	MEAN_INTENSITY_CH1	94199.9	-0.0275977	64
821	MEAN_INTENSITY_CH1	94499.9	-0.0272935	64
821	MEAN_INTENSITY_CH1	94799.9	-0.0250316	64
821	MEAN_INTENSITY_CH1	95099.9	-0.0190933	64
821	MEAN_INTENSITY_CH1	95399.9	-0.0147335	65
821	MEAN_INTENSITY_CH1	95699.9	-0.00936481	65
821	MEAN_INTENSITY_CH1	95999.9	-0.00789885	65
821	MEAN_INTENSITY_CH1	96299.9	-0.00657357	65
821	MEAN_INTENSITY_CH1	96599.9	-0.00500307	65
834	MEAN_INTENSITY_CH1	0	1	0
834	MEAN_INTENSITY_CH1	300	0.781404	0
834	MEAN_INTENSITY_CH1	599.999	0.637966	0
834	MEAN_INTENSITY_CH1	899.999	0.537397	0
834	MEAN_INTENSITY_CH1	1200	0.43873	0
834	MEAN_INTENSITY_CH1	1500	0.378364	0
834	MEAN_INTENSITY_CH1	1800	0.331431	0
834	MEAN_INTENSITY_CH1	2700	0.24205	2
834	MEAN_INTENSITY_CH1	3000	0.191785	2
834	MEAN_INTENSITY_CH1	3300	0.141412	2
834	MEAN_INTENSITY_CH1	3600	0.0766028	2
834	MEAN_INTENSITY_CH1	3899.99	0.062851	2
834	MEAN_INTENSITY_CH1	4199.99	0.0495923	2
834	MEAN_INTENSITY_CH1	4499.99	0.0430831	2
834	MEAN_INTENSITY_CH1	4799.99	0.0719846	3
834	MEAN_INTENSITY_CH1	5099.99	0.0296732	3
834	MEAN_INTENSITY_CH1	5399.99	0.0267805	3
834	MEAN_INTENSITY_CH1	5699.99	0.0300446	3
834	MEAN_INTENSITY_CH1	5999.99	0.0629229	3
834	MEAN_INTENSITY_CH1	6299.99	0.0832378	3
834	MEAN_INTENSITY_CH1	6599.99	0.121791	3
834	MEAN_INTENSITY_CH1	6899.99	0.133957	3
834	MEAN_INTENSITY_CH1	7199.99	0.131034	3
834	MEAN_INTENSITY_CH1	7499.99	0.168157	3
834	MEAN_INTENSITY_CH1	7799.99	0.168684	4
834	MEAN_INTENSITY_CH1	8099.99	0.14257	4
834	MEAN_INTENSITY_CH1	8399.99	0.136646	4
834	MEAN_INTENSITY_CH1	8699.99	0.119058	4
834	MEAN_INTENSITY_CH1	8999.99	0.0892595	4
834	MEAN_INTENSITY_CH1	9299.99	0.0904611	5
834	MEAN_INTENSITY_CH1	9599.99	0.0692208	5
834	MEAN_INTENSITY_CH1	9899.99	0.0395356	5
834	MEAN_INTENSITY_CH1	10200	0.0297177	5
834	MEAN_INTENSITY_CH1	10500	0.0570791	5
834	MEAN_INTENSITY_CH1	10800	0.0807539	5
834	MEAN_INTENSITY_CH1	11100	0.0980286	5
834	MEAN_INTENSITY_CH1	11400	0.123723	5
834	MEAN_INTENSITY_CH1	11700	0.129342	5
834	MEAN_INTENSITY_CH1	12000	0.130243	5
834	MEAN_INTENSITY_CH1	12300	0.130458	5
834	MEAN_INTENSITY_CH1	12600	0.128803	5
834	MEAN_INTENSITY_CH1	12900	0.100695	5
834	MEAN_INTENSITY_CH1	13200	0.0865349	5
834	MEAN_INTENSITY_CH1	13500	0.0988141	5
834	MEAN_INTENSITY_CH1	13800	0.10588	5
834	MEAN_INTENSITY_CH1	14100	0.105047	5
834	MEAN_INTENSITY_CH1	14400	0.104818	5
834	MEAN_INTENSITY_CH1	14700	0.0954194	6
834	MEAN_INTENSITY_CH1	15000	0.0730179	6
834	MEAN_INTENSITY_CH1	15300	0.0651038	6
834	MEAN_INTENSITY_CH1	15600	0.0383279	6
834	MEAN_INTENSITY_CH1	15900	0.0304365	6
834	MEAN_INTENSITY_CH1	16200	0.0300397	6
834	MEAN_INTENSITY_CH1	16500	0.0366305	6
834	MEAN_INTENSITY_CH1	16800	0.0259832	6
834	MEAN_INTENSITY_CH1	17100	0.0129639	6
834	MEAN_INTENSITY_CH1	17400	-0.0279856	6
834	MEAN_INTENSITY_CH1	17700	-0.0515591	7
834	MEAN_INTENSITY_CH1	18000	-0.0406985	7
834	MEAN_INTENSITY_CH1	18300	-0.0124354	7
834	MEAN_INTENSITY_CH1	18600	0.00874827	7
834	MEAN_INTENSITY_CH1	18900	0.0221853	7
834	MEAN_INTENSITY_CH1	19200	0.049254	8
834	MEAN_INTENSITY_CH1	19500	0.0390175	8
834	MEAN_INTENSITY_CH1	19800	0.00621355	8
834	MEAN_INTENSITY_CH1	20100	-0.013496	8
834	MEAN_INTENSITY_CH1	20400	-0.0287892	8
834	MEAN_INTENSITY_CH1	20700	-0.0510175	9
834	MEAN_INTENSITY_CH1	21000	-0.0364999	9
834	MEAN_INTENSITY_CH1	21300	-0.0117861	9
834	MEAN_INTENSITY_CH1	21600	-0.010583	9
834	MEAN_INTENSITY_CH1	21900	-0.024049	9
834	MEAN_INTENSITY_CH1	22200	-0.0614788	9
834	MEAN_INTENSITY_CH1	22500	-0.103738	9
834	MEAN_INTENSITY_CH1	22800	-0.106573	10
834	MEAN_INTENSITY_CH1	23100	-0.0897272	10
834	MEAN_INTENSITY_CH1	23400	-0.0919253	10
834	MEAN_INTENSITY_CH1	23700	-0.104505	10
834	MEAN_INTENSITY_CH1	24000	-0.0809598	10
834	MEAN_INTENSITY_CH1	24300	-0.0493525	10
834	MEAN_INTENSITY_CH1	24600	-0.0295936	10
834	MEAN_INTENSITY_CH1	24900	-0.0152729	10
834	MEAN_INTENSITY_CH1	25200	-0.00116767	10
834	MEAN_INTENSITY_CH1	25500	0.00706199	10
834	MEAN_INTENSITY_CH1	25800	0.0210213	10
834	MEAN_INTENSITY_CH1	26100	0.0476333	10
834	MEAN_INTENSITY_CH1	26400	0.0413145	10
834	MEAN_INTENSITY_CH1	26700	0.0139378	10
834	MEAN_INTENSITY_CH1	27000	-0.00188942	10
834	MEAN_INTENSITY_CH1	28500	-0.0110227	13
834	MEAN_INTENSITY_CH1	28800	-0.014633	13
834	MEAN_INTENSITY_CH1	29100	-0.0237849	13
834	MEAN_INTENSITY_CH1	29400	-0.0494874	13
834	MEAN_INTENSITY_CH1	29700	-0.0610231	13
834	MEAN_INTENSITY_CH1	30000	-0.0427571	13
834	MEAN_INTENSITY_CH1	30300	-0.0300023	14
834	MEAN_INTENSITY_CH1	30600	-0.0322054	14
834	MEAN_INTENSITY_CH1	30900	0.00747769	14
834	MEAN_INTENSITY_CH1	31200	0.00495104	14
834	MEAN_INTENSITY_CH1	31500	0.0219243	14
834	MEAN_INTENSITY_CH1	31800	0.0476166	14
834	MEAN_INTENSITY_CH1	32100	0.0603191	14
834	MEAN_INTENSITY_CH1	32400	0.100727	14
834	MEAN_INTENSITY_CH1	32700	0.137157	14
834	MEAN_INTENSITY_CH1	33000	0.160688	14
834	MEAN_INTENSITY_CH1	33300	0.128361	14
834	MEAN_INTENSITY_CH1	33600	0.128308	14
834	MEAN_INTENSITY_CH1	33900	0.107454	14
834	MEAN_INTENSITY_CH1	34200	0.09776	14
834	MEAN_INTENSITY_CH1	34500	0.0604911	14
834	MEAN_INTENSITY_CH1	34800	0.0271038	14
834	MEAN_INTENSITY_CH1	36000	-0.0164686	16
834	MEAN_INTENSITY_CH1	36300	-0.0504165	16
834	MEAN_INTENSITY_CH1	36600	-0.0660577	16
834	MEAN_INTENSITY_CH1	36900	-0.0921844	16
834	MEAN_INTENSITY_CH1	37200	-0.109994	16
834	MEAN_INTENSITY_CH1	38999.9	-0.0151981	19
834	MEAN_INTENSITY_CH1	39299.9	-0.0177005	19
834	MEAN_INTENSITY_CH1	39599.9	-0.0280771	19
834	MEAN_INTENSITY_CH1	39899.9	-0.00370849	19
834	MEAN_INTENSITY_CH1	40199.9	0.0279765	20
834	MEAN_INTENSITY_CH1	40499.9	0.0619235	20
834	MEAN_INTENSITY_CH1	40799.9	0.0833907	20
834	MEAN_INTENSITY_CH1	41099.9	0.0952655	20
834	MEAN_INTENSITY_CH1	41399.9	0.0970587	20
834	MEAN_INTENSITY_CH1	41699.9	0.0712003	21
834	MEAN_INTENSITY_CH1	41999.9	0.0671928	21
834	MEAN_INTENSITY_CH1	42299.9	0.0437415	21
834	MEAN_INTENSITY_CH1	42599.9	0.0146633	21
834	MEAN_INTENSITY_CH1	42899.9	-0.00858049	21
834	MEAN_INTENSITY_CH1	43199.9	-0.0237454	22
834	MEAN_INTENSITY_CH1	43499.9	-0.0281352	22
834	MEAN_INTENSITY_CH1	43799.9	-0.0485092	22
834	MEAN_INTENSITY_CH1	44099.9	-0.064559	22
834	MEAN_INTENSITY_CH1	44399.9	-0.0738085	22
834	MEAN_INTENSITY_CH1	44699.9	-0.0635659	23
834	MEAN_INTENSITY_CH1	44999.9	-0.0599128	23
834	MEAN_INTENSITY_CH1	45299.9	-0.0775659	23
834	MEAN_INTENSITY_CH1	45599.9	-0.0894629	23
834	MEAN_INTENSITY_CH1	45899.9	-0.104785	23
834	MEAN_INTENSITY_CH1	46199.9	-0.109339	23
834	MEAN_INTENSITY_CH1	46499.9	-0.120277	24
834	MEAN_INTENSITY_CH1	46799.9	-0.128862	24
834	MEAN_INTENSITY_CH1	47099.9	-0.129842	24
834	MEAN_INTENSITY_CH1	47399.9	-0.129221	24
834	MEAN_INTENSITY_CH1	47699.9	-0.124759	24
834	MEAN_INTENSITY_CH1	47999.9	-0.134798	24
834	MEAN_INTENSITY_CH1	48299.9	-0.141926	25
834	MEAN_INTENSITY_CH1	48599.9	-0.150142	25
834	MEAN_INTENSITY_CH1	48899.9	-0.150464	25
834	MEAN_INTENSITY_CH1	49199.9	-0.161777	25
834	MEAN_INTENSITY_CH1	49499.9	-0.15945	25
834	MEAN_INTENSITY_CH1	49799.9	-0.14791	25
834	MEAN_INTENSITY_CH1	50099.9	-0.140274	25
834	MEAN_INTENSITY_CH1	50399.9	-0.131337	25
834	MEAN_INTENSITY_CH1	51299.9	-0.0862926	27
834	MEAN_INTENSITY_CH1	51599.9	-0.0635517	27
834	MEAN_INTENSITY_CH1	51899.9	-0.0450149	27
834	MEAN_INTENSITY_CH1	52199.9	-0.0232368	27
834	MEAN_INTENSITY_CH1	52499.9	-0.0130623	27
834	MEAN_INTENSITY_CH1	52799.9	-0.00529994	27
834	MEAN_INTENSITY_CH1	53699.9	-0.0294163	29
834	MEAN_INTENSITY_CH1	53999.9	-0.0425189	29
834	MEAN_INTENSITY_CH1	54299.9	-0.0409942	29
834	MEAN_INTENSITY_CH1	54599.9	-0.0251082	29
834	MEAN_INTENSITY_CH1	54899.9	-0.00922234	29
834	MEAN_INTENSITY_CH1	55199.9	-0.00219076	29
834	MEAN_INTENSITY_CH1	55499.9	-0.000399086	29
834	MEAN_INTENSITY_CH1	55799.9	-0.0142619	29
834	MEAN_INTENSITY_CH1	56099.9	-0.0333413	29
834	MEAN_INTENSITY_CH1	56399.9	-0.0437303	30
834	MEAN_INTENSITY_CH1	56699.9	-0.0537451	30
834	MEAN_INTENSITY_CH1	56999.9	-0.052172	30
834	MEAN_INTENSITY_CH1	57299.9	-0.0412915	30
834	MEAN_INTENSITY_CH1	57599.9	-0.025262	30
834	MEAN_INTENSITY_CH1	57899.9	-0.0389582	30
834	MEAN_INTENSITY_CH1	58199.9	-0.0572127	30
834	MEAN_INTENSITY_CH1	58499.9	-0.0749274	30
834	MEAN_INTENSITY_CH1	58799.9	-0.0860313	30
834	MEAN_INTENSITY_CH1	59099.9	-0.0815865	31
834	MEAN_INTENSITY_CH1	59399.9	-0.0710084	31
834	MEAN_INTENSITY_CH1	59699.9	-0.0573255	31
834	MEAN_INTENSITY_CH1	59999.9	-0.0372309	31
834	MEAN_INTENSITY_CH1	60299.9	-0.0342003	31
834	MEAN_INTENSITY_CH1	60599.9	-0.0479973	31
834	MEAN_INTENSITY_CH1	60899.9	-0.0761711	32
834	MEAN_INTENSITY_CH1	61199.9	-0.102319	32
834	MEAN_INTENSITY_CH1	61499.9	-0.125043	32
834	MEAN_INTENSITY_CH1	61799.9	-0.142428	32
834	MEAN_INTENSITY_CH1	62099.9	-0.155346	32
834	MEAN_INTENSITY_CH1	62399.9	-0.156634	32
834	MEAN_INTENSITY_CH1	62699.9	-0.134891	32
834	MEAN_INTENSITY_CH1	62999.9	-0.113431	32
834	MEAN_INTENSITY_CH1	63299.9	-0.0951572	32
834	MEAN_INTENSITY_CH1	63599.9	-0.0785137	33
834	MEAN_INTENSITY_CH1	63899.9	-0.062854	33
834	MEAN_INTENSITY_CH1	64199.9	-0.0450638	33
834	MEAN_INTENSITY_CH1	64499.9	-0.0505679	33
834	MEAN_INTENSITY_CH1	64799.9	-0.0390735	33
834	MEAN_INTENSITY_CH1	65099.9	-0.0234161	33
834	MEAN_INTENSITY_CH1	65399.9	-0.0240757	33
834	MEAN_INTENSITY_CH1	65699.9	-0.0201197	33
834	MEAN_INTENSITY_CH1	65999.9	0.0185015	34
834	MEAN_INTENSITY_CH1	66299.9	0.0372848	34
834	MEAN_INTENSITY_CH1	66599.9	0.0852918	34
834	MEAN_INTENSITY_CH1	66899.9	0.127731	34
834	MEAN_INTENSITY_CH1	67199.9	0.117016	35
834	MEAN_INTENSITY_CH1	67499.9	0.114379	35
834	MEAN_INTENSITY_CH1	67799.9	0.0964354	35
834	MEAN_INTENSITY_CH1	68099.9	0.107864	35
834	MEAN_INTENSITY_CH1	68399.9	0.0952841	35
834	MEAN_INTENSITY_CH1	68699.9	0.0816574	35
834	MEAN_INTENSITY_CH1	68999.9	0.0698181	35
834	MEAN_INTENSITY_CH1	69299.9	0.0641317	35
834	MEAN_INTENSITY_CH1	69599.9	0.0487794	35
834	MEAN_INTENSITY_CH1	69899.9	0.0358679	35
834	MEAN_INTENSITY_CH1	71399.9	0.027363	38
834	MEAN_INTENSITY_CH1	71699.9	0.0329084	38
834	MEAN_INTENSITY_CH1	71999.9	0.0225	38
834	MEAN_INTENSITY_CH1	72299.9	0.0188918	38
834	MEAN_INTENSITY_CH1	73199.9	0.00942161	40
834	MEAN_INTENSITY_CH1	73499.9	0.0227099	40
834	MEAN_INTENSITY_CH1	73799.9	0.0241236	40
834	MEAN_INTENSITY_CH1	74099.9	0.0331641	40
834	MEAN_INTENSITY_CH1	74399.9	0.0446296	40
834	MEAN_INTENSITY_CH1	74699.9	0.0479547	40
834	MEAN_INTENSITY_CH1	76499.9	-0.000864359	43
834	MEAN_INTENSITY_CH1	76799.9	-0.0122315	43
834	MEAN_INTENSITY_CH1	77099.9	-0.0293949	43
834	MEAN_INTENSITY_CH1	77399.9	-0.0479331	43
834	MEAN_INTENSITY_CH1	77699.9	-0.0476671	44
834	MEAN_INTENSITY_CH1	77999.9	-0.0550014	44
834	MEAN_INTENSITY_CH1	78299.9	-0.0640137	44
834	MEAN_INTENSITY_CH1	78599.9	-0.06928	44
834	MEAN_INTENSITY_CH1	78899.9	-0.0653444	44
834	MEAN_INTENSITY_CH1	79199.9	-0.065047	45
834	MEAN_INTENSITY_CH1	79499.9	-0.066644	45
834	MEAN_INTENSITY_CH1	79799.9	-0.0681726	45
834	MEAN_INTENSITY_CH1	80099.9	-0.0711858	45
834	MEAN_INTENSITY_CH1	81299.9	-0.0723564	47
834	MEAN_INTENSITY_CH1	81599.9	-0.0697642	47
834	MEAN_INTENSITY_CH1	81899.9	-0.0655017	47
834	MEAN_INTENSITY_CH1	82199.9	-0.0620086	47
834	MEAN_INTENSITY_CH1	82499.9	-0.0662781	47
834	MEAN_INTENSITY_CH1	85499.9	-0.0437434	52
834	MEAN_INTENSITY_CH1	85799.9	-0.0427374	52
834	MEAN_INTENSITY_CH1	86099.9	-0.0422242	52
834	MEAN_INTENSITY_CH1	86399.9	-0.0369485	52
834	MEAN_INTENSITY_CH1	86699.9	-0.0412134	53
834	MEAN_INTENSITY_CH1	86999.9	-0.0457628	53
834	MEAN_INTENSITY_CH1	87299.9	-0.0496082	53
834	MEAN_INTENSITY_CH1	87599.9	-0.0533839	53
834	MEAN_INTENSITY_CH1	87899.9	-0.0567201	53
834	MEAN_INTENSITY_CH1	88199.9	-0.0561389	53
834	MEAN_INTENSITY_CH1	88499.9	-0.0550042	53
834	MEAN_INTENSITY_CH1	88799.9	-0.0610058	53
834	MEAN_INTENSITY_CH1	89099.9	-0.062508	53
834	MEAN_INTENSITY_CH1	89399.9	-0.0690565	53
834	MEAN_INTENSITY_CH1	89699.9	-0.0763163	53
834	MEAN_INTENSITY_CH1	89999.9	-0.0808308	53
834	MEAN_INTENSITY_CH1	90299.9	-0.0832354	53
834	MEAN_INTENSITY_CH1	90599.9	-0.0864701	53
834	MEAN_INTENSITY_CH1	91499.9	-0.0882527	55
834	MEAN_INTENSITY_CH1	91799.9	-0.0861847	55
834	MEAN_INTENSITY_CH1	92099.9	-0.0826324	55
834	MEAN_INTENSITY_CH1	92399.9	-0.0768079	55
834	MEAN_INTENSITY_CH1	92699.9	-0.0707543	55
834	MEAN_INTENSITY_CH1	92999.9	-0.0624533	55
834	MEAN_INTENSITY_CH1	93299.9	-0.0584105	56
834	MEAN_INTENSITY_CH1	93599.9	-0.0584981	56
834	MEAN_INTENSITY_CH1	93899.9	-0.0541212	56
834	MEAN_INTENSITY_CH1	94199.9	-0.0555924	56
834	MEAN_INTENSITY_CH1	95099.9	-0.0476152	58
834	MEAN_INTENSITY_CH1	95399.9	-0.0452847	58
834	MEAN_INTENSITY_CH1	95699.9	-0.0414162	58
834	MEAN_INTENSITY_CH1	95999.9	-0.038862	58
834	MEAN_INTENSITY_CH1	96299.9	-0.038451	58
834	MEAN_INTENSITY_CH1	96599.9	-0.0378276	58
834	MEAN_INTENSITY_CH1	96899.9	-0.0323078	58
834	MEAN_INTENSITY_CH1	97199.9	-0.0344059	58
834	MEAN_INTENSITY_CH1	97499.9	-0.0341124	58
834	MEAN_INTENSITY_CH1	97799.9	-0.0342094	58
834	MEAN_INTENSITY_CH1	98099.9	-0.0342537	58
834	MEAN_INTENSITY_CH1	98399.9	-0.0361332	58
834	MEAN_INTENSITY_CH1	98699.9	-0.0371907	58
834	MEAN_INTENSITY_CH1	98999.9	-0.0382118	58
834	MEAN_INTENSITY_CH1	99299.9	-0.039345	58
834	MEAN_INTENSITY_CH1	99599.9	-0.0345219	58
834	MEAN_INTENSITY_CH1	101400	-0.0084693	61
834	MEAN_INTENSITY_CH1	101700	-0.00379581	61
834	MEAN_INTENSITY_CH1	102000	-0.00436897	61
834	MEAN_INTENSITY_CH1	102300	-0.00215516	61
200	MEAN_INTENSITY_CH2	0	1	0
200	MEAN_INTENSITY_CH2	300	0.909543	0
200	MEAN_INTENSITY_CH2	599.999	0.834399	0
200	MEAN_INTENSITY_CH2	899.999	0.729523	0
200	MEAN_INTENSITY_CH2	1200	0.656891	0
200	MEAN_INTENSITY_CH2	1500	0.577165	0
200	MEAN_INTENSITY_CH2	1800	0.524665	0
200	MEAN_INTENSITY_CH2	2700	0.394553	2
200	MEAN_INTENSITY_CH2	3000	0.353617	2
200	MEAN_INTENSITY_CH2	3300	0.318463	2
200	MEAN_INTENSITY_CH2	3600	0.271832	2
200	MEAN_INTENSITY_CH2	3899.99	0.238541	2
200	MEAN_INTENSITY_CH2	4199.99	0.219973	2
200	MEAN_INTENSITY_CH2	4499.99	0.208654	2
200	MEAN_INTENSITY_CH2	4799.99	0.202971	3
200	MEAN_INTENSITY_CH2	5099.99	0.198327	3
200	MEAN_INTENSITY_CH2	5399.99	0.182592	3
200	MEAN_INTENSITY_CH2	5699.99	0.153967	3
200	MEAN_INTENSITY_CH2	5999.99	0.118756	3
200	MEAN_INTENSITY_CH2	6299.99	0.100814	3
200	MEAN_INTENSITY_CH2	8099.99	0.21536	6
200	MEAN_INTENSITY_CH2	8399.99	0.217275	6
200	MEAN_INTENSITY_CH2	8699.99	0.206324	6
200	MEAN_INTENSITY_CH2	8999.99	0.174553	6
200	MEAN_INTENSITY_CH2	9299.99	0.153288	6
200	MEAN_INTENSITY_CH2	9599.99	0.128665	6
200	MEAN_INTENSITY_CH2	11700	-0.144733	9
200	MEAN_INTENSITY_CH2	12000	-0.176385	9
200	MEAN_INTENSITY_CH2	12300	-0.214321	9
200	MEAN_INTENSITY_CH2	12600	-0.214189	9
200	MEAN_INTENSITY_CH2	12900	-0.210805	9
200	MEAN_INTENSITY_CH2	13200	-0.213786	9
200	MEAN_INTENSITY_CH2	13500	-0.230912	9
200	MEAN_INTENSITY_CH2	13800	-0.249606	9
200	MEAN_INTENSITY_CH2	14100	-0.258251	9
200	MEAN_INTENSITY_CH2	14400	-0.267697	9
200	MEAN_INTENSITY_CH2	14700	-0.273802	9
200	MEAN_INTENSITY_CH2	15000	-0.277222	10
200	MEAN_INTENSITY_CH2	15300	-0.279601	10
200	MEAN_INTENSITY_CH2	15600	-0.278404	10
200	MEAN_INTENSITY_CH2	15900	-0.276909	10
200	MEAN_INTENSITY_CH2	16200	-0.269692	10
200	MEAN_INTENSITY_CH2	16500	-0.264177	10
200	MEAN_INTENSITY_CH2	17400	-0.25633	12
200	MEAN_INTENSITY_CH2	17700	-0.252405	12
200	MEAN_INTENSITY_CH2	18000	-0.250663	12
200	MEAN_INTENSITY_CH2	18300	-0.254814	12
200	MEAN_INTENSITY_CH2	18600	-0.263098	12
200	MEAN_INTENSITY_CH2	18900	-0.267263	13
200	MEAN_INTENSITY_CH2	19200	-0.258462	13
200	MEAN_INTENSITY_CH2	19500	-0.251976	13
200	MEAN_INTENSITY_CH2	19800	-0.243012	13
200	MEAN_INTENSITY_CH2	21300	-0.173477	16
200	MEAN_INTENSITY_CH2	21600	-0.160006	16
200	MEAN_INTENSITY_CH2	21900	-0.144417	16
200	MEAN_INTENSITY_CH2	22200	-0.130308	16
200	MEAN_INTENSITY_CH2	22500	-0.112197	16
200	MEAN_INTENSITY_CH2	22800	-0.0991543	17
200	MEAN_INTENSITY_CH2	23100	-0.0870637	17
200	MEAN_INTENSITY_CH2	23400	-0.0737942	17
200	MEAN_INTENSITY_CH2	23700	-0.0768023	17
200	MEAN_INTENSITY_CH2	24000	-0.0805765	17
200	MEAN_INTENSITY_CH2	24300	-0.0807097	17
200	MEAN_INTENSITY_CH2	24600	-0.0824019	18
200	MEAN_INTENSITY_CH2	24900	-0.0804197	18
200	MEAN_INTENSITY_CH2	25200	-0.0803531	18
200	MEAN_INTENSITY_CH2	25500	-0.0770166	18
200	MEAN_INTENSITY_CH2	25800	-0.0742179	18
200	MEAN_INTENSITY_CH2	26100	-0.0713025	18
200	MEAN_INTENSITY_CH2	27000	-0.0722212	20
200	MEAN_INTENSITY_CH2	27300	-0.0738264	20
200	MEAN_INTENSITY_CH2	27600	-0.0736993	20
200	MEAN_INTENSITY_CH2	27900	-0.0698074	20
200	MEAN_INTENSITY_CH2	28200	-0.0720575	20
200	MEAN_INTENSITY_CH2	28500	-0.0753768	20
200	MEAN_INTENSITY_CH2	28800	-0.0790154	20
200	MEAN_INTENSITY_CH2	29100	-0.0775755	20
200	MEAN_INTENSITY_CH2	29400	-0.0783194	20
200	MEAN_INTENSITY_CH2	29700	-0.0768826	20
200	MEAN_INTENSITY_CH2	30000	-0.0632928	21
200	MEAN_INTENSITY_CH2	30300	-0.0507909	21
200	MEAN_INTENSITY_CH2	30600	-0.0323609	21
200	MEAN_INTENSITY_CH2	30900	-0.0170737	21
307	MEAN_INTENSITY_CH2	0	1	0
307	MEAN_INTENSITY_CH2	300	0.805926	0
307	MEAN_INTENSITY_CH2	599.999	0.75816	0
307	MEAN_INTENSITY_CH2	899.999	0.734245	0
307	MEAN_INTENSITY_CH2	1200	0.69288	0
307	MEAN_INTENSITY_CH2	1500	0.639338	0
307	MEAN_INTENSITY_CH2	1800	0.59578	0
307	MEAN_INTENSITY_CH2	2700	0.417958	2
307	MEAN_INTENSITY_CH2	3000	0.398214	2
307	MEAN_INTENSITY_CH2	3300	0.337015	2
307	MEAN_INTENSITY_CH2	3600	0.313229	2
307	MEAN_INTENSITY_CH2	3899.99	0.275411	2
307	MEAN_INTENSITY_CH2	4199.99	0.2356	2
307	MEAN_INTENSITY_CH2	4499.99	0.244792	2
307	MEAN_INTENSITY_CH2	4799.99	0.261381	3
307	MEAN_INTENSITY_CH2	5099.99	0.215028	3
307	MEAN_INTENSITY_CH2	5399.99	0.202671	3
307	MEAN_INTENSITY_CH2	5699.99	0.212507	3
307	MEAN_INTENSITY_CH2	5999.99	0.194814	3
307	MEAN_INTENSITY_CH2	6299.99	0.160777	3
307	MEAN_INTENSITY_CH2	6599.99	0.155749	4
307	MEAN_INTENSITY_CH2	6899.99	0.11154	4
307	MEAN_INTENSITY_CH2	7199.99	0.0713371	4
307	MEAN_INTENSITY_CH2	7499.99	0.0527156	4
307	MEAN_INTENSITY_CH2	7799.99	0.0719936	5
307	MEAN_INTENSITY_CH2	8099.99	0.0431413	5
307	MEAN_INTENSITY_CH2	8399.99	0.0624746	5
307	MEAN_INTENSITY_CH2	8699.99	0.0775173	5
307	MEAN_INTENSITY_CH2	8999.99	0.0699331	5
307	MEAN_INTENSITY_CH2	9299.99	0.0764609	6
307	MEAN_INTENSITY_CH2	9599.99	0.102367	6
307	MEAN_INTENSITY_CH2	9899.99	0.123484	6
307	MEAN_INTENSITY_CH2	10200	0.125458	6
307	MEAN_INTENSITY_CH2	10500	0.133878	6
307	MEAN_INTENSITY_CH2	10800	0.145721	6
307	MEAN_INTENSITY_CH2	11100	0.151568	6
307	MEAN_INTENSITY_CH2	11400	0.166502	6
307	MEAN_INTENSITY_CH2	11700	0.134162	6
307	MEAN_INTENSITY_CH2	12000	0.124552	6
307	MEAN_INTENSITY_CH2	12300	0.090209	6
307	MEAN_INTENSITY_CH2	12600	0.0869496	6
307	MEAN_INTENSITY_CH2	12900	0.0291025	6
307	MEAN_INTENSITY_CH2	13200	0.0326183	6
307	MEAN_INTENSITY_CH2	13500	-0.0128058	7
307	MEAN_INTENSITY_CH2	13800	-0.0745499	7
307	MEAN_INTENSITY_CH2	14100	-0.088885	7
307	MEAN_INTENSITY_CH2	14400	-0.0772644	7
307	MEAN_INTENSITY_CH2	14700	-0.088156	8
307	MEAN_INTENSITY_CH2	15000	-0.116955	8
307	MEAN_INTENSITY_CH2	15300	-0.148888	8
307	MEAN_INTENSITY_CH2	15600	-0.167759	8
307	MEAN_INTENSITY_CH2	15900	-0.158375	8
307	MEAN_INTENSITY_CH2	16200	-0.146377	8
307	MEAN_INTENSITY_CH2	16500	-0.150629	8
307	MEAN_INTENSITY_CH2	16800	-0.183975	8
307	MEAN_INTENSITY_CH2	17100	-0.176297	8
307	MEAN_INTENSITY_CH2	17400	-0.178769	8
307	MEAN_INTENSITY_CH2	17700	-0.183407	9
307	MEAN_INTENSITY_CH2	18000	-0.173064	9
307	MEAN_INTENSITY_CH2	18300	-0.201885	9
307	MEAN_INTENSITY_CH2	18600	-0.214486	9
307	MEAN_INTENSITY_CH2	18900	-0.228867	9
307	MEAN_INTENSITY_CH2	19200	-0.215163	10
307	MEAN_INTENSITY_CH2	19500	-0.225559	10
307	MEAN_INTENSITY_CH2	19800	-0.241046	10
307	MEAN_INTENSITY_CH2	20100	-0.249879	10
307	MEAN_INTENSITY_CH2	20400	-0.265191	10
307	MEAN_INTENSITY_CH2	20700	-0.253946	11
307	MEAN_INTENSITY_CH2	21000	-0.244008	11
307	MEAN_INTENSITY_CH2	21300	-0.236026	11
307	MEAN_INTENSITY_CH2	21600	-0.22903	11
307	MEAN_INTENSITY_CH2	21900	-0.222416	11
307	MEAN_INTENSITY_CH2	22200	-0.211503	11
307	MEAN_INTENSITY_CH2	22500	-0.199785	11
307	MEAN_INTENSITY_CH2	22800	-0.189527	12
307	MEAN_INTENSITY_CH2	23100	-0.176801	12
307	MEAN_INTENSITY_CH2	23400	-0.17376	12
307	MEAN_INTENSITY_CH2	23700	-0.167954	12
307	MEAN_INTENSITY_CH2	24000	-0.158649	12
307	MEAN_INTENSITY_CH2	24300	-0.146781	12
307	MEAN_INTENSITY_CH2	24600	-0.146744	12
307	MEAN_INTENSITY_CH2	24900	-0.146873	12
307	MEAN_INTENSITY_CH2	25200	-0.146433	12
307	MEAN_INTENSITY_CH2	25500	-0.145823	12
307	MEAN_INTENSITY_CH2	25800	-0.148478	12
307	MEAN_INTENSITY_CH2	26100	-0.147244	12
307	MEAN_INTENSITY_CH2	28500	-0.135809	16
307	MEAN_INTENSITY_CH2	28800	-0.139225	16
307	MEAN_INTENSITY_CH2	29100	-0.139659	16
307	MEAN_INTENSITY_CH2	29400	-0.143002	16
307	MEAN_INTENSITY_CH2	29700	-0.145806	16
307	MEAN_INTENSITY_CH2	30000	-0.145328	16
307	MEAN_INTENSITY_CH2	30900	-0.153753	18
307	MEAN_INTENSITY_CH2	31200	-0.151399	18
307	MEAN_INTENSITY_CH2	31500	-0.154286	18
307	MEAN_INTENSITY_CH2	31800	-0.155114	18
307	MEAN_INTENSITY_CH2	32100	-0.139667	18
307	MEAN_INTENSITY_CH2	32400	-0.141615	18
307	MEAN_INTENSITY_CH2	32700	-0.127794	18
307	MEAN_INTENSITY_CH2	33000	-0.110802	19
307	MEAN_INTENSITY_CH2	33300	-0.104116	19
307	MEAN_INTENSITY_CH2	33600	-0.0987917	19
307	MEAN_INTENSITY_CH2	33900	-0.0849938	19
307	MEAN_INTENSITY_CH2	34200	-0.0714414	19
307	MEAN_INTENSITY_CH2	34500	-0.0637208	19
307	MEAN_INTENSITY_CH2	34800	-0.0561306	19
307	MEAN_INTENSITY_CH2	35100	-0.0480844	20
307	MEAN_INTENSITY_CH2	35400	-0.0420636	20
307	MEAN_INTENSITY_CH2	35700	-0.0290931	20
307	MEAN_INTENSITY_CH2	36000	-0.0177587	20
307	MEAN_INTENSITY_CH2	36300	-0.0158009	20
307	MEAN_INTENSITY_CH2	36600	-0.0119886	20
313	MEAN_INTENSITY_CH2	0	1	0
313	MEAN_INTENSITY_CH2	300	0.819128	0
313	MEAN_INTENSITY_CH2	599.999	0.778434	0
313	MEAN_INTENSITY_CH2	899.999	0.745813	0
313	MEAN_INTENSITY_CH2	1200	0.704698	0
313	MEAN_INTENSITY_CH2	1500	0.639117	0
313	MEAN_INTENSITY_CH2	1800	0.576308	0
313	MEAN_INTENSITY_CH2	2700	0.376641	2
313	MEAN_INTENSITY_CH2	3000	0.334575	2
313	MEAN_INTENSITY_CH2	3300	0.300354	2
313	MEAN_INTENSITY_CH2	3600	0.270062	2
313	MEAN_INTENSITY_CH2	3899.99	0.228463	2
313	MEAN_INTENSITY_CH2	4199.99	0.210527	2
313	MEAN_INTENSITY_CH2	4499.99	0.20789	2
313	MEAN_INTENSITY_CH2	4799.99	0.217353	3
313	MEAN_INTENSITY_CH2	5099.99	0.196699	3
313	MEAN_INTENSITY_CH2	5399.99	0.181523	3
313	MEAN_INTENSITY_CH2	5699.99	0.172684	3
313	MEAN_INTENSITY_CH2	5999.99	0.158663	3
313	MEAN_INTENSITY_CH2	6299.99	0.148612	3
313	MEAN_INTENSITY_CH2	6599.99	0.121982	3
313	MEAN_INTENSITY_CH2	6899.99	0.0921526	3
313	MEAN_INTENSITY_CH2	7199.99	0.0632555	3
313	MEAN_INTENSITY_CH2	7499.99	0.0384404	3
313	MEAN_INTENSITY_CH2	7799.99	0.0713497	4
313	MEAN_INTENSITY_CH2	8099.99	0.038879	4
313	MEAN_INTENSITY_CH2	8399.99	0.0614221	4
313	MEAN_INTENSITY_CH2	8699.99	0.0748215	4
313	MEAN_INTENSITY_CH2	8999.99	0.076866	4
313	MEAN_INTENSITY_CH2	9299.99	0.0826212	5
313	MEAN_INTENSITY_CH2	9599.99	0.11077	5
313	MEAN_INTENSITY_CH2	9899.99	0.136739	5
313	MEAN_INTENSITY_CH2	10200	0.1375	5
313	MEAN_INTENSITY_CH2	10500	0.146304	5
313	MEAN_INTENSITY_CH2	10800	0.154464	5
313	MEAN_INTENSITY_CH2	11100	0.159503	5
313	MEAN_INTENSITY_CH2	11400	0.153672	5
313	MEAN_INTENSITY_CH2	11700	0.102486	5
313	MEAN_INTENSITY_CH2	12000	0.0934295	5
313	MEAN_INTENSITY_CH2	12300	0.0488964	5
313	MEAN_INTENSITY_CH2	12600	0.0332146	5
313	MEAN_INTENSITY_CH2	12900	-0.0322352	5
313	MEAN_INTENSITY_CH2	13200	-0.0333886	5
313	MEAN_INTENSITY_CH2	13500	-0.0833947	5
313	MEAN_INTENSITY_CH2	13800	-0.148887	5
313	MEAN_INTENSITY_CH2	14100	-0.164361	5
313	MEAN_INTENSITY_CH2	14400	-0.175369	5
313	MEAN_INTENSITY_CH2	14700	-0.187762	6
313	MEAN_INTENSITY_CH2	15000	-0.216428	6
313	MEAN_INTENSITY_CH2	15300	-0.238179	6
313	MEAN_INTENSITY_CH2	15600	-0.245231	6
313	MEAN_INTENSITY_CH2	15900	-0.23913	6
313	MEAN_INTENSITY_CH2	16200	-0.238533	6
313	MEAN_INTENSITY_CH2	16500	-0.238639	6
313	MEAN_INTENSITY_CH2	16800	-0.257154	6
313	MEAN_INTENSITY_CH2	17100	-0.24631	6
313	MEAN_INTENSITY_CH2	17400	-0.250481	6
313	MEAN_INTENSITY_CH2	17700	-0.260407	7
313	MEAN_INTENSITY_CH2	18000	-0.257859	7
313	MEAN_INTENSITY_CH2	18300	-0.262113	7
313	MEAN_INTENSITY_CH2	18600	-0.26286	7
313	MEAN_INTENSITY_CH2	18900	-0.279166	7
313	MEAN_INTENSITY_CH2	19200	-0.2736	8
313	MEAN_INTENSITY_CH2	19500	-0.268106	8
313	MEAN_INTENSITY_CH2	19800	-0.26717	8
313	MEAN_INTENSITY_CH2	20100	-0.275609	8
313	MEAN_INTENSITY_CH2	20400	-0.278084	8
313	MEAN_INTENSITY_CH2	20700	-0.266274	9
313	MEAN_INTENSITY_CH2	21000	-0.248488	9
313	MEAN_INTENSITY_CH2	21300	-0.23766	9
313	MEAN_INTENSITY_CH2	21600	-0.228471	9
313	MEAN_INTENSITY_CH2	21900	-0.225303	9
313	MEAN_INTENSITY_CH2	22200	-0.2137	9
313	MEAN_INTENSITY_CH2	22500	-0.198881	9
313	MEAN_INTENSITY_CH2	22800	-0.189177	10
313	MEAN_INTENSITY_CH2	23100	-0.176658	10
313	MEAN_INTENSITY_CH2	23400	-0.166522	10
313	MEAN_INTENSITY_CH2	23700	-0.15735	10
313	MEAN_INTENSITY_CH2	24000	-0.147337	10
313	MEAN_INTENSITY_CH2	24300	-0.130552	10
313	MEAN_INTENSITY_CH2	24600	-0.12585	10
313	MEAN_INTENSITY_CH2	24900	-0.121105	10
313	MEAN_INTENSITY_CH2	25200	-0.11902	10
313	MEAN_INTENSITY_CH2	25500	-0.114956	10
313	MEAN_INTENSITY_CH2	25800	-0.114379	10
313	MEAN_INTENSITY_CH2	26100	-0.109438	10
313	MEAN_INTENSITY_CH2	28500	-0.0871286	14
313	MEAN_INTENSITY_CH2	28800	-0.0881624	14
313	MEAN_INTENSITY_CH2	29100	-0.0872171	14
313	MEAN_INTENSITY_CH2	29400	-0.0884936	14
313	MEAN_INTENSITY_CH2	29700	-0.0896354	14
313	MEAN_INTENSITY_CH2	30000	-0.0888071	14
313	MEAN_INTENSITY_CH2	30300	-0.0907464	15
313	MEAN_INTENSITY_CH2	30600	-0.0909391	15
313	MEAN_INTENSITY_CH2	30900	-0.0951884	15
313	MEAN_INTENSITY_CH2	31200	-0.0919536	15
313	MEAN_INTENSITY_CH2	31500	-0.0942466	15
313	MEAN_INTENSITY_CH2	31800	-0.0939624	15
313	MEAN_INTENSITY_CH2	32100	-0.0784462	15
313	MEAN_INTENSITY_CH2	32400	-0.0785627	15
313	MEAN_INTENSITY_CH2	32700	-0.0646537	15
313	MEAN_INTENSITY_CH2	33000	-0.0487931	15
313	MEAN_INTENSITY_CH2	33300	-0.0417687	15
313	MEAN_INTENSITY_CH2	33600	-0.0359512	15
313	MEAN_INTENSITY_CH2	33900	-0.0221039	15
313	MEAN_INTENSITY_CH2	34200	-0.00918278	15
313	MEAN_INTENSITY_CH2	34500	-0.00188193	15
313	MEAN_INTENSITY_CH2	34800	0.00477555	15
313	MEAN_INTENSITY_CH2	36000	0.0264338	17
313	MEAN_INTENSITY_CH2	36300	0.0272092	17
313	MEAN_INTENSITY_CH2	36600	0.0290503	17
313	MEAN_INTENSITY_CH2	36900	0.0296833	17
313	MEAN_INTENSITY_CH2	37200	0.0296172	17
313	MEAN_INTENSITY_CH2	38999.9	0.019195	20
313	MEAN_INTENSITY_CH2	39299.9	0.017235	20
313	MEAN_INTENSITY_CH2	39599.9	0.0141595	20
313	MEAN_INTENSITY_CH2	39899.9	0.0106077	20
333	MEAN_INTENSITY_CH2	0	1	0
333	MEAN_INTENSITY_CH2	300	0.819962	0
333	MEAN_INTENSITY_CH2	599.999	0.764975	0
333	MEAN_INTENSITY_CH2	899.999	0.717607	0
333	MEAN_INTENSITY_CH2	1200	0.644924	0
333	MEAN_INTENSITY_CH2	1500	0.60895	0
333	MEAN_INTENSITY_CH2	1800	0.559598	0
333	MEAN_INTENSITY_CH2	2100	0.478286	1
333	MEAN_INTENSITY_CH2	2400	0.439006	1
333	MEAN_INTENSITY_CH2	2700	0.383206	1
333	MEAN_INTENSITY_CH2	3000	0.324799	1
333	MEAN_INTENSITY_CH2	3300	0.31358	1
333	MEAN_INTENSITY_CH2	3600	0.292489	1
333	MEAN_INTENSITY_CH2	3899.99	0.253089	1
333	MEAN_INTENSITY_CH2	4199.99	0.24864	1
333	MEAN_INTENSITY_CH2	4499.99	0.262553	1
333	MEAN_INTENSITY_CH2	4799.99	0.275015	2
333	MEAN_INTENSITY_CH2	5099.99	0.252579	2
333	MEAN_INTENSITY_CH2	5399.99	0.235789	2
333	MEAN_INTENSITY_CH2	5699.99	0.227505	2
333	MEAN_INTENSITY_CH2	5999.99	0.201719	2
333	MEAN_INTENSITY_CH2	6299.99	0.182808	2
333	MEAN_INTENSITY_CH2	6599.99	0.181541	2
333	MEAN_INTENSITY_CH2	6899.99	0.134892	2
333	MEAN_INTENSITY_CH2	7199.99	0.094501	2
333	MEAN_INTENSITY_CH2	7499.99	0.0895983	2
333	MEAN_INTENSITY_CH2	7799.99	0.0672228	2
333	MEAN_INTENSITY_CH2	8099.99	0.0727364	2
333	MEAN_INTENSITY_CH2	8399.99	0.0735254	2
333	MEAN_INTENSITY_CH2	8699.99	0.0847785	2
333	MEAN_INTENSITY_CH2	8999.99	0.097735	2
333	MEAN_INTENSITY_CH2	28500	-0.0766678	5
333	MEAN_INTENSITY_CH2	28800	-0.0759236	5
333	MEAN_INTENSITY_CH2	29100	-0.0771324	5
333	MEAN_INTENSITY_CH2	29400	-0.0756741	5
333	MEAN_INTENSITY_CH2	29700	-0.0773303	5
333	MEAN_INTENSITY_CH2	30000	-0.0743775	5
333	MEAN_INTENSITY_CH2	30300	-0.0758529	5
333	MEAN_INTENSITY_CH2	30600	-0.076385	5
333	MEAN_INTENSITY_CH2	30900	-0.062804	5
333	MEAN_INTENSITY_CH2	31200	-0.0658175	5
333	MEAN_INTENSITY_CH2	31500	-0.0660444	5
333	MEAN_INTENSITY_CH2	31800	-0.0562264	5
333	MEAN_INTENSITY_CH2	32100	-0.0525615	5
333	MEAN_INTENSITY_CH2	32400	-0.0386703	5
333	MEAN_INTENSITY_CH2	32700	-0.0237348	5
333	MEAN_INTENSITY_CH2	33000	-0.0103527	5
333	MEAN_INTENSITY_CH2	33300	0.00454981	5
333	MEAN_INTENSITY_CH2	33600	0.0178747	5
333	MEAN_INTENSITY_CH2	33900	0.0195338	5
333	MEAN_INTENSITY_CH2	34200	0.0254221	6
333	MEAN_INTENSITY_CH2	34500	0.0298438	6
333	MEAN_INTENSITY_CH2	34800	0.033483	6
333	MEAN_INTENSITY_CH2	35100	0.0360934	6
333	MEAN_INTENSITY_CH2	35400	0.038714	6
333	MEAN_INTENSITY_CH2	35700	0.0405825	6
333	MEAN_INTENSITY_CH2	36000	0.0410318	6
333	MEAN_INTENSITY_CH2	36300	0.0397569	6
333	MEAN_INTENSITY_CH2	36600	0.0384181	6
333	MEAN_INTENSITY_CH2	36900	0.0373279	7
333	MEAN_INTENSITY_CH2	37200	0.0365818	7
333	MEAN_INTENSITY_CH2	37500	0.0363948	7
333	MEAN_INTENSITY_CH2	37800	0.0355357	7
333	MEAN_INTENSITY_CH2	38099.9	0.0342371	7
333	MEAN_INTENSITY_CH2	38399.9	0.0331648	7
333	MEAN_INTENSITY_CH2	38699.9	0.032287	7
333	MEAN_INTENSITY_CH2	38999.9	0.0306577	7
333	MEAN_INTENSITY_CH2	39299.9	0.0287368	7
333	MEAN_INTENSITY_CH2	39599.9	0.026884	7
333	MEAN_INTENSITY_CH2	39899.9	0.0252911	8
333	MEAN_INTENSITY_CH2	40199.9	0.0236405	8
333	MEAN_INTENSITY_CH2	40499.9	0.0228082	8
333	MEAN_INTENSITY_CH2	40799.9	0.0207792	8
333	MEAN_INTENSITY_CH2	41099.9	0.0190208	8
333	MEAN_INTENSITY_CH2	41399.9	0.0177611	8
333	MEAN_INTENSITY_CH2	41699.9	0.0161553	8
333	MEAN_INTENSITY_CH2	42599.9	0.00960346	10
333	MEAN_INTENSITY_CH2	42899.9	0.00776671	10
333	MEAN_INTENSITY_CH2	43199.9	0.0055205	10
333	MEAN_INTENSITY_CH2	43499.9	0.0026634	10
434	MEAN_INTENSITY_CH2	0	1	0
434	MEAN_INTENSITY_CH2	300	0.80874	0
434	MEAN_INTENSITY_CH2	599.999	0.768761	0
434	MEAN_INTENSITY_CH2	899.999	0.733958	0
434	MEAN_INTENSITY_CH2	1200	0.691952	0
434	MEAN_INTENSITY_CH2	1500	0.622662	0
434	MEAN_INTENSITY_CH2	1800	0.564867	0
434	MEAN_INTENSITY_CH2	2700	0.369015	2
434	MEAN_INTENSITY_CH2	3000	0.328297	2
434	MEAN_INTENSITY_CH2	3300	0.292908	2
434	MEAN_INTENSITY_CH2	3600	0.260311	2
434	MEAN_INTENSITY_CH2	3899.99	0.225617	2
434	MEAN_INTENSITY_CH2	4199.99	0.206161	2
434	MEAN_INTENSITY_CH2	4499.99	0.202706	2
434	MEAN_INTENSITY_CH2	4799.99	0.213013	3
434	MEAN_INTENSITY_CH2	5099.99	0.18862	3
434	MEAN_INTENSITY_CH2	5399.99	0.172103	3
434	MEAN_INTENSITY_CH2	5699.99	0.161895	3
434	MEAN_INTENSITY_CH2	5999.99	0.153232	3
434	MEAN_INTENSITY_CH2	6299.99	0.13662	3
434	MEAN_INTENSITY_CH2	6599.99	0.111109	4
434	MEAN_INTENSITY_CH2	6899.99	0.0830274	4
434	MEAN_INTENSITY_CH2	7199.99	0.0596773	4
434	MEAN_INTENSITY_CH2	7499.99	0.0327329	4
434	MEAN_INTENSITY_CH2	7799.99	0.0669634	5
434	MEAN_INTENSITY_CH2	8099.99	0.0365192	5
434	MEAN_INTENSITY_CH2	8399.99	0.0608928	5
434	MEAN_INTENSITY_CH2	8699.99	0.0705867	5
434	MEAN_INTENSITY_CH2	8999.99	0.076375	5
434	MEAN_INTENSITY_CH2	9299.99	0.0839619	6
[truncated: 726,950+ more rows]

## Sheet: Figure 4a
	wt	wt	wt	wt	wt	wt	wt	wt	wt	Δcps	Δcps	Δcps	Δcps	Δcps	Δcps	Δcps	Δcps	Δcps	CAPSUlator	CAPSUlator	CAPSUlator	CAPSUlator	CAPSUlator	CAPSUlator	CAPSUlator	CAPSUlator	CAPSUlator	CAPSUlator-Δcps	CAPSUlator-Δcps	CAPSUlator-Δcps	CAPSUlator-Δcps	CAPSUlator-Δcps	CAPSUlator-Δcps	CAPSUlator-Δcps	CAPSUlator-Δcps	CAPSUlator-Δcps	CAPSUlator-OFF	CAPSUlator-OFF	CAPSUlator-OFF	CAPSUlator-OFF	CAPSUlator-OFF	CAPSUlator-OFF	CAPSUlator-OFF	CAPSUlator-OFF	CAPSUlator-OFF	CAPSUlator-ON	CAPSUlator-ON	CAPSUlator-ON	CAPSUlator-ON
BF/G	0.59	0.62	0.61	0.68	0.38	0.93	1.08	1.38	1	3.27353	3.16906	2.98731	2.74942	4.31572	2.75996	1.80247	2.57271	2.1679	0.965945	0.928196	1.2706	1.22246	0.941756	1.43768	1.24757	1.02312	1.24312	4.03331	3.83696	4.06076	4.00707	4.70538	3.39456	2.98937	2.59308	1.95399	3.10024	3.21492	3.35136	3.58761	1.6314	2.79493	3.05426	2.46712	3.4284	0.784553	0.867947	0.701177	0.793512
[truncated: 5 more columns]

## Sheet: Figure 4b
wt	wt	wt	wt	wt	Δcps	Δcps	Δcps	Δcps	Δcps	CAPSUlator	CAPSUlator	CAPSUlator	CAPSUlator	CAPSUlator	CAPSUlator-Δcps	CAPSUlator-Δcps	CAPSUlator-Δcps	CAPSUlator-Δcps	CAPSUlator-Δcps	CAPSUlator-OFF	CAPSUlator-OFF	CAPSUlator-OFF	CAPSUlator-OFF	CAPSUlator-OFF	CAPSUlator-ON	CAPSUlator-ON	CAPSUlator-ON	CAPSUlator-ON	CAPSUlator-ON
0.502283	0.754839	0.546809	0.656716	0.0905	3.15789	1.94118	1.92329	1.71053		0.822014	0.909794	0.75814	0.874468	0.1683	2.55602	1.92834	2.50199	1.99351	1.8	3.79245	2.64197	7.32653	4.67073	1.4847	0.794586	0.438218	0.716292	0.652406	0.0978

## Sheet: Figure 4c
	wt	wt	wt	wt	wt	wt	Δcps	Δcps	Δcps	Δcps	Δcps	Δcps	CAPSUlator	CAPSUlator	CAPSUlator	CAPSUlator	CAPSUlator	CAPSUlator	CAPSUlator-Δcps	CAPSUlator-Δcps	CAPSUlator-Δcps	CAPSUlator-Δcps	CAPSUlator-Δcps	CAPSUlator-Δcps	CAPSUlator-OFF	CAPSUlator-OFF	CAPSUlator-OFF	CAPSUlator-OFF	CAPSUlator-OFF	CAPSUlator-OFF	CAPSUlator-ON	CAPSUlator-ON	CAPSUlator-ON
T24	0.2	0.170313	0.165625	0.0671875	0.143359	0.0847656	0.0065534	0.00752427	0.00558252	0.00509709	0.00509709	0.00364078	0.0689218	0.0435518	0.0617336	0.0399577	0.0219873	0.0289641	0.0150424	0.0150424	0.0182203	0.0118644	0.00868644	0.0103814	0.00137615	0.00252294	0.00137615	0.00068807	0.00091743	0.00114679	1.03571	1.01071	1.18214

## Sheet: Figure 5a
CAPSUlator (VL4315)	𝚫cps (VL4321)	Always-OFF (VL4322)	Always-ON (VL4324)	WT (VL1)	CRISPRlator (VL3753)
1833	417	183	83	7667	2983
1167	650	200	267	8333	9333
4833	717	550	83	10333	14333
8640	880	620	300		7333
4380	1880	1260	680
1080	200	240	1060
11520	860	1920	220
1580
